# Supplementary material for: Deterministic Structural Distortion in Mn2+-Doped Layered Hybrid Lead Bromide Perovskite Single Crystals
Source: ACS Nano. 2025 Jul 17;19(29):26920–31. doi: 10.1021/acsnano.5c08324 (PMC12312163; doi:10.1021/acsnano.5c08324)
Supplement: Supplementary file 2 [file nn5c08324_si_002.xlsx]

## Sheet: Figure 2B
σ	x
0	0
0.03	0.010 ± 0.002
0.15	0.018 ± 0.003
0.5	0.045 ± 0.006

## Sheet: Figure 2D
x %	x	γ	Δγ
0.71	0.0071	90.21	0.21
0.74	0.0074	90.55	0.55
0.79	0.0079	90.35	0.35
1.02	0.0102	90.33	0.33
1.12	0.0112	90.51	0.51
1.23	0.0123	90.14	0.14
1.35	0.0135	90.66	0.66
1.39	0.0139	92.73	2.73
1.4	0.014	92.86	2.86
1.43	0.0143	93.15	3.15
1.69	0.0169	93.36	3.36
1.71	0.0171	93.44	3.44
1.78	0.0178	93.56	3.56
1.81	0.0181	93.73	3.73
1.82	0.0182	93.15	3.15
1.91	0.0191	93.01	3.01
2.05	0.0205	93.44	3.44
2.06	0.0206	93.5	3.5
2.08	0.0208	94.12	4.12
2.44	0.0244	94.24	4.24
2.47	0.0247	93.78	3.78
3.75	0.0375	94.17	4.17
3.78	0.0378	94.57	4.57
4.14	0.0414	94.86	4.86
4.51	0.0451	94.83	4.83
4.51	0.0451	95.52	5.52
4.54	0.0454	95.65	5.65
4.54	0.0454	94.97	4.97
4.76	0.0476	95.21	5.21
4.76	0.0476	95.29	5.29
4.84	0.0484	94.91	4.91
4.95	0.0495	95.72	5.72

## Sheet: Figure 3A
2θ	x= 0	x= 0.018	x= 0.045
5	9.04054	2.27027	0.0504505
5.02047	8.68919	1.89189	0.0468468
5.04095	8.47297	2.48649	0.0387387
5.06142	7.12162	2	0.0432432
5.08189	7.51351	1.56757	0.0432432
5.10236	7.54054	1.56757	0.0468468
5.12284	7.40541	2.16216	0.0468468
5.14331	7.66216	1.72973	0.0378378
5.16378	7.25676	1.94595	0.0423423
5.18425	6.98649	1.72973	0.0468468
5.20473	8.45946	1.62162	0.0351351
5.2252	7.86486	2.21622	0.0351351
5.24567	7.41892	2.27027	0.0459459
5.26615	7.81081	2.64865	0.036036
5.28662	7.09459	2.91892	0.0477477
5.30709	7.66216	2.91892	0.0423423						`
5.32756	7.67568	2.54054	0.0387387
5.34804	7.86486	2.59459	0.0333333
5.36851	7.08108	2.59459	0.0387387
5.38898	6.7027	2.16216	0.0306306
5.40945	7.04054	2.75676	0.0513514
5.42993	7.01351	2.54054	0.0495495
5.4504	6.93243	2.59459	0.0414414
5.47087	6.72973	2.81081	0.0441441
5.49134	5.94595	2.7027	0.0414414
5.51182	6.2027	2.75676	0.0459459
5.53229	7.05405	1.56757	0.0441441
5.55276	6.16216	2.43243	0.0621622
5.57324	7.22973	1.78378	0.0396396
5.59371	6.17568	2.64865	0.0468468
5.61418	6.51351	2.27027	0.0432432
5.63465	6.33784	2.86486	0.0432432
5.65513	7.55405	2.37838	0.0396396
5.6756	7.43243	3.13514	0.0387387
5.69607	7.52703	3.13514	0.0531532
5.71654	7.36486	4.27027	0.0297297
5.73702	8.12162	4.86486	0.0333333
5.75749	9.54054	4.91892	0.0468468
5.77796	9.72973	4.7027	0.0378378
5.79844	10.6216	5.2973	0.0324324
5.81891	11.6081	5.56757	0.0396396
5.83938	11.6216	5.35135	0.0396396
5.85985	14.9189	5.13514	0.0405405
5.88033	15.8243	5.2973	0.0432432
5.9008	18.2973	5.2973	0.0378378
5.92127	19.3378	4.54054	0.0396396
5.94174	20.8243	3.08108	0.0369369
5.96222	23.027	3.45946	0.045045
5.98269	26.027	4.05405	0.0297297
6.00316	30.027	4.21622	0.0333333
6.02364	29.9595	5.24324	0.0495495
6.04411	32.3784	5.02703	0.0441441
6.06458	35.2703	7.56757	0.0378378
6.08505	39.7432	8	0.0369369
6.10553	45.1892	9.62162	0.0342342
6.126	53.3784	11.6757	0.0414414
6.14647	54.1757	14.3784	0.0441441
6.16694	52.4189	17.3514	0.0378378
6.18742	55.4865	17.6757	0.0333333
6.20789	61.9189	17.1351	0.0396396
6.22836	70.2568	23.2432	0.0540541
6.24884	70.2703	26.7568	0.0432432
6.26931	82.9865	39.6216	0.0495495
6.28978	89.7432	49.9459	0.0378378
6.31025	98.6892	61.8378	0.0504505
6.33073	108.824	70.5946	0.0441441
6.3512	133.905	80.8108	0.0486486
6.37167	148.419	98.4324	0.0378378
6.39214	166.635	120.649	0.0522523
6.41262	181.162	151.297	0.0513514
6.43309	193.176	191.676	0.0504505
6.45356	167.405	256.595	0.0540541
6.47403	155.378	304.649	0.0513514
6.49451	132.703	315.405	0.054955
6.51498	115.878	319.514	0.0441441
6.53545	90.2703	319.838	0.0558559
6.55593	78.5676	284.865	0.0648649
6.5764	70.0811	233.946	0.0594595
6.59687	69.6081	177.027	0.0612613
6.61734	58.7432	125.892	0.0684685
6.63782	54.0405	92.5405	0.0585586
6.65829	51.5541	57.3514	0.0540541
6.67876	40.5811	40.6486	0.0648649
6.69923	38.527	26	0.0711712
6.71971	34.5405	16.9189	0.063964
6.74018	33.6081	11.027	0.0711712
6.76065	27.7297	8.48649	0.0756757
6.78113	23.8378	6.16216	0.0738739
6.8016	21.7838	6.32432	0.0738739
6.82207	20.9595	5.72973	0.0918919
6.84254	18.3378	4.81081	0.0972973
6.86302	15.9189	5.24324	0.108108
6.88349	13.6892	5.40541	0.12973
6.90396	12.8378	5.18919	0.145946
6.92443	11.973	5.51351	0.179279
6.94491	10.4595	6.27027	0.242342
6.96538	9.32432	5.89189	0.322523
6.98585	7.98649	5.89189	0.497297
7.00633	7.31081	4.91892	0.990991
7.0268	6.75676	4.37838	1.82883
7.04727	6.5	3.89189	2.81532
7.06774	6.05405	3.35135	3
7.08822	5.10811	2.75676	3.18919
7.10869	4.85135	2.86486	3.48333
7.12916	4.28378	2.37838	3.78197
7.14963	4.56757	2.16216	3.31667
7.17011	4.05405	2.10811	3.13108
7.19058	3.81081	1.83784	2.59009
7.21105	3.78378	1.72973	2.38378
7.23153	3.66216	2.10811	1.6991
7.252	3.78378	0.864865	1.15405
7.27247	3.22973	1.62162	0.677477
7.29294	3.51351	2	0.468468
7.31342	3.16216	1.94595	0.338739
7.33389	3.32432	2.21622	0.216216
7.35436	3.09459	2	0.195495
7.37483	3.01351	2.16216	0.178378
7.39531	3.33784	2.32432	0.151351
7.41578	3.05405	1.67568	0.131532
7.43625	2.81081	1.67568	0.101802
7.45672	2.78378	1.35135	0.106306
7.4772	3.02703	1.24324	0.106306
7.49767	2.89189	0.972973	0.0828829
7.51814	2.62162	0.864865	0.0873874
7.53862	2.63514	0.918919	0.0801802
7.55909	2.44595	0.810811	0.0891892
7.57956	2.43243	0.972973	0.0801802
7.60003	2.39189	1.40541	0.0720721
7.62051	2.59459	1.18919	0.0666667
7.64098	2.35135	1.02703	0.0702703
7.66145	2.54054	0.756757	0.0594595
7.68192	2.40541	1.02703	0.0666667
7.7024	2.02703	1.02703	0.0657658
7.72287	2.14865	1.45946	0.0693694
7.74334	2.04054	1.2973	0.0666667
7.76382	2.54054	0.648649	0.0603604
7.78429	1.94595	1.40541	0.0594595
7.80476	2.41892	1.35135	0.0693694
7.82523	2.18919	0.918919	0.0702703
7.84571	2.08108	1.78378	0.0594595
7.86618	1.95946	1.08108	0.0486486
7.88665	2.06757	1.2973	0.0738739
7.90712	2.08108	0.864865	0.0576577
7.9276	2.04054	0.756757	0.0567568
7.94807	2.09459	0.756757	0.0621622
7.96854	2.43243	1.13514	0.0531532
7.98902	2.16216	0.810811	0.0522523
8.00949	1.78378	0.702703	0.0558559
8.02996	1.77027	0.972973	0.0486486
8.05043	1.74324	0.972973	0.0441441
8.07091	1.62162	0.918919	0.0378378
8.09138	1.82432	0.486486	0.0342342
8.11185	1.74324	0.648649	0.0504505
8.13232	1.75676	1.08108	0.0540541
8.1528	1.58108	0.648649	0.0585586
8.17327	2.13514	0.540541	0.0513514
8.19374	1.93243	0.864865	0.0432432
8.21422	1.85135	0.918919	0.045045
8.23469	1.94595	0.702703	0.0495495
8.25516	1.60811	0.540541	0.0477477
8.27563	1.78378	1.18919	0.0333333
8.29611	1.81081	0.756757	0.0423423
8.31658	1.60811	0.864865	0.0423423
8.33705	1.62162	0.702703	0.0396396
8.35752	1.60811	0.648649	0.0396396
8.378	1.47297	0.810811	0.0477477
8.39847	1.67568	1.08108	0.0423423
8.41894	1.45946	0.810811	0.0333333
8.43941	1.66216	0.594595	0.036036
8.45989	1.54054	0.810811	0.0405405
8.48036	1.62162	0.810811	0.0297297
8.50083	1.77027	0.702703	0.0423423
8.52131	1.74324	0.540541	0.0342342
8.54178	1.81081	0.756757	0.0405405
8.56225	1.52703	0.702703	0.0405405
8.58272	1.85135	0.702703	0.0486486
8.6032	1.5	0.864865	0.0486486
8.62367	1.36486	0.702703	0.0387387
8.64414	1.40541	1.02703	0.0486486
8.66461	1.52703	0.702703	0.0504505
8.68509	1.47297	0.864865	0.0477477
8.70556	1.67568	0.810811	0.0378378
8.72603	1.60811	0.918919	0.0414414
8.74651	1.09459	0.27027	0.0477477
8.76698	1.58108	0.810811	0.0423423
8.78745	1.58108	1.18919	0.0459459
8.80792	1.55405	0.324324	0.0333333
8.8284	1.47297	0.810811	0.0387387
8.84887	1.21622	0.810811	0.0441441
8.86934	1.47297	0.810811	0.0306306
8.88981	1.44595	0.486486	0.0405405
8.91029	1.59459	0.756757	0.0459459
8.93076	1.5	0.864865	0.0405405
8.95123	1.37838	0.594595	0.0378378
8.97171	1.44595	0.540541	0.0423423
8.99218	1.59459	0.486486	0.0396396
9.01265	1.47297	0.648649	0.0414414
9.03312	1.55405	0.864865	0.0459459
9.0536	1.45946	0.810811	0.0315315
9.07407	1.21622	0.864865	0.0342342
9.09454	1.43243	0.486486	0.0459459
9.11501	1.35135	0.432432	0.0441441
9.13549	1.52703	0.648649	0.0486486
9.15596	1.54054	1.08108	0.0405405
9.17643	1.27027	0.648649	0.0369369
9.1969	1.48649	0.702703	0.0387387
9.21738	1.44595	0.432432	0.0378378
9.23785	1.40541	0.756757	0.0477477
9.25832	1.47297	0.432432	0.0387387
9.2788	1.33784	0.540541	0.036036
9.29927	1.31081	0.324324	0.045045
9.31974	1.25676	0.702703	0.045045
9.34021	1.39189	0.648649	0.036036
9.36069	1.2027	0.810811	0.0432432
9.38116	1.27027	0.810811	0.0441441
9.40163	1.22973	0.648649	0.0387387
9.4221	1.43243	0.702703	0.0414414
9.44258	1.37838	0.648649	0.0468468
9.46305	1.47297	0.432432	0.0486486
9.48352	1.18919	1.02703	0.0594595
9.504	1.35135	0.972973	0.0432432
9.52447	1.63514	0.594595	0.0378378
9.54494	1.44595	0.540541	0.0504505
9.56541	1.12162	0.810811	0.0468468
9.58589	1.48649	0.918919	0.0387387
9.60636	1.33784	0.594595	0.0432432
9.62683	1.18919	0.648649	0.0432432
9.6473	1.41892	0.594595	0.0468468
9.66778	1.39189	0.594595	0.0468468
9.68825	1.22973	0.594595	0.0378378
9.70872	1.51351	0.432432	0.0423423
9.7292	1.32432	0.378378	0.0468468
9.74967	1.33784	0.810811	0.0351351
9.77014	1.32432	0.918919	0.0351351
9.79061	1.35135	0.756757	0.0459459
9.81109	1.36486	0.648649	0.036036
9.83156	1.21622	0.378378	0.0477477
9.85203	1.21622	0.756757	0.0423423
9.8725	1.28378	0.27027	0.0387387
9.89298	1.22973	0.540541	0.0333333
9.91345	1.09459	0.972973	0.0387387
9.93392	1.39189	0.594595	0.0306306
9.9544	1.35135	0.918919	0.0513514
9.97487	1.09459	0.594595	0.0495495
9.99534	1.28378	0.594595	0.0414414
10.0158	1.2027	0.594595	0.0441441
10.0363	1.27027	0.648649	0.0414414
10.0568	1.31081	0.432432	0.0459459
10.0772	1.13514	0.378378	0.0441441
10.0977	1.2027	0.486486	0.0621622
10.1182	1.31081	0.756757	0.0396396
10.1386	1.21622	1.02703	0.0468468
10.1591	1.09459	0.486486	0.0432432
10.1796	1.40541	0.432432	0.0432432
10.2001	1.18919	0.594595	0.0396396
10.2205	1.47297	0.486486	0.0387387
10.241	1.47297	0.810811	0.0531532
10.2615	1	1.2973	0.0297297
10.282	1.25676	0.756757	0.0333333
10.3024	1.06757	0.702703	0.0468468
10.3229	1.05405	1.02703	0.0378378
10.3434	1.39189	0.486486	0.0324324
10.3638	1.27027	0.594595	0.0396396
10.3843	1.33784	0.756757	0.0396396
10.4048	1	0.432432	0.0405405
10.4253	1.27027	0.702703	0.0297297
10.4457	1.2973	0.702703	0.0396396
10.4662	1.02703	0.918919	0.0414414
10.4867	1.16216	0.486486	0.0369369
10.5072	1.2973	0.702703	0.0297297
10.5276	1.2027	0.432432	0.0504505
10.5481	1.27027	0.648649	0.0468468
10.5686	1.09459	0.486486	0.0387387
10.589	1.06757	0.27027	0.0432432
10.6095	1.37838	0.432432	0.0432432
10.63	1.18919	0.756757	0.0468468
10.6505	1.18919	0.594595	0.0468468
10.6709	1.2027	0.486486	0.0378378
10.6914	1.16216	0.702703	0.0423423
10.7119	1.31081	0.810811	0.0468468
10.7324	1.17568	1.02703	0.0351351
10.7528	1.31081	0.810811	0.0351351
10.7733	1.31081	0.594595	0.0459459
10.7938	1.32432	0.702703	0.036036
10.8142	1.17568	0.540541	0.0477477
10.8347	0.918919	0.864865	0.0423423
10.8552	1.22973	0.486486	0.0387387
10.8757	1.2027	0.648649	0.0333333
10.8961	1.25676	0.648649	0.0387387
10.9166	1.25676	0.486486	0.0306306
10.9371	1.22973	0.594595	0.0513514
10.9576	1.02703	0.216216	0.0495495
10.978	0.959459	0.540541	0.0414414
10.9985	1.24324	0.594595	0.0441441
11.019	1.33784	0.432432	0.0414414
11.0394	1.2027	0.324324	0.0459459
11.0599	1.16216	0.27027	0.0441441
11.0804	1.40541	0.648649	0.0621622
11.1009	1.13514	0.756757	0.0396396
11.1213	1.27027	0.594595	0.0468468
11.1418	1.06757	0.648649	0.0432432
11.1623	1.10811	0.702703	0.0432432
11.1828	1.37838	0.324324	0.0396396
11.2032	1.09459	0.594595	0.0387387
11.2237	0.959459	0.540541	0.0531532
11.2442	1.02703	0.486486	0.0297297
11.2646	1.16216	0.432432	0.0333333
11.2851	0.878378	0.432432	0.0468468
11.3056	1.22973	0.486486	0.0378378
11.3261	1.12162	0.27027	0.0324324
11.3465	1.2973	0.27027	0.0396396
11.367	0.905405	0.486486	0.0396396
11.3875	1.14865	0.648649	0.0405405
11.408	1.25676	0.756757	0.0297297
11.4284	1.17568	0.648649	0.0396396
11.4489	0.891892	0.702703	0.0414414
11.4694	1.48649	0.378378	0.0369369
11.4898	1.5	0.540541	0.0297297
11.5103	1.27027	0.648649	0.0504505
11.5308	1.16216	0.432432	0.0468468
11.5513	1.28378	0.432432	0.0387387
11.5717	1.66216	0.540541	0.0432432
11.5922	1.39189	0.324324	0.0432432
11.6127	1.33784	0.702703	0.0468468
11.6332	1.43243	0.648649	0.0468468
11.6536	1.45946	0.648649	0.0378378
11.6741	1.44595	0.540541	0.0423423
11.6946	1.33784	0.540541	0.0468468
11.715	1.43243	0.594595	0.0351351
11.7355	1.47297	0.702703	0.0351351
11.756	1.31081	0.702703	0.0459459
11.7765	1.16216	0.378378	0.036036
11.7969	1.27027	0.324324	0.0477477
11.8174	1.33784	0.486486	0.0423423
11.8379	1.10811	0.756757	0.0387387
11.8584	1.2027	0.324324	0.0333333
11.8788	1.45946	0.432432	0.0387387
11.8993	1.48649	0.378378	0.0306306
11.9198	1.09459	0.540541	0.0513514
11.9402	1.21622	0.756757	0.0495495
11.9607	1.39189	0.756757	0.0414414
11.9812	1.17568	0.702703	0.0441441
12.0017	1.25676	0.648649	0.0414414
12.0221	1.33784	0.756757	0.0459459
12.0426	1.39189	0.540541	0.0441441
12.0631	1.35135	0.864865	0.0621622
12.0836	1.40541	0.594595	0.0396396
12.104	1.24324	0.756757	0.0468468
12.1245	1.37838	0.594595	0.0432432
12.145	1.47297	0.486486	0.0432432
12.1654	1.25676	0.972973	0.0396396
12.1859	1.35135	0.864865	0.0387387
12.2064	1.43243	0.540541	0.0531532
12.2269	1.72973	0.864865	0.0297297
12.2473	1.55405	1.24324	0.0333333
12.2678	1.52703	0.702703	0.0468468
12.2883	1.54054	0.864865	0.0378378
12.3088	1.54054	0.972973	0.0324324
12.3292	1.95946	0.864865	0.0396396
12.3497	2.02703	0.594595	0.0396396
12.3702	2.55405	0.918919	0.0405405
12.3906	2.21622	0.756757	0.0297297
12.4111	2.27027	0.594595	0.0396396
12.4316	2.52703	0.918919	0.0414414
12.4521	2.78378	0.864865	0.0369369
12.4725	2.93243	0.648649	0.0297297
12.493	3.05405	1.35135	0.0504505
12.5135	3.16216	0.918919	0.0468468
12.534	3.89189	0.810811	0.0387387
12.5544	3.59459	1.67568	0.0432432
12.5749	4.54054	0.972973	0.0432432
12.5954	4.14865	1.45946	0.0468468
12.6158	4	1.18919	0.0468468
12.6363	4.58108	2.54054	0.0378378
12.6568	5.36486	2.37838	0.0423423
12.6773	6.02703	2.81081	0.0468468
12.6977	6.41892	4.37838	0.0351351
12.7182	6.93243	3.72973	0.0351351
12.7387	7.64865	6.7027	0.0459459
12.7592	8.72973	6.54054	0.036036
12.7796	10.8649	9.94595	0.0477477
12.8001	11.7432	12.4324	0.0423423
12.8206	13.3649	15.1351	0.0387387
12.841	13.2297	21.7297	0.0333333
12.8615	13.8649	22.3243	0.0387387
12.882	13.5541	20.1081	0.0306306
12.9025	13.1892	17.7838	0.0513514
12.9229	13.0405	17.6216	0.0495495
12.9434	12.0946	20.3784	0.0414414
12.9639	9.93243	19.6216	0.0441441
12.9844	8.93243	19.1351	0.0414414
13.0048	8.90541	19.6757	0.0459459
13.0253	7.39189	16.1622	0.0441441
13.0458	6.75676	13.0811	0.0621622
13.0662	6.22973	11.2432	0.0396396
13.0867	4.77027	6.81081	0.0468468
13.1072	4.64865	7.78378	0.0432432
13.1277	3.91892	5.45946	0.0432432
13.1481	3.95946	4.43243	0.0396396
13.1686	3.55405	3.94595	0.0387387
13.1891	3.10811	2.54054	0.0531532
13.2096	2.83784	2.37838	0.0297297
13.23	2.91892	2.32432	0.0333333
13.2505	2.71622	1.62162	0.0504505
13.271	2.5	0.918919	0.0468468
13.2914	2.36486	0.864865	0.0387387
13.3119	2.18919	1.51351	0.0432432
13.3324	2.14865	1.2973	0.0432432
13.3529	1.94595	1.08108	0.0468468
13.3733	1.74324	1.08108	0.0468468
13.3938	1.68919	0.972973	0.0378378
13.4143	1.87838	0.702703	0.0423423
13.4348	1.48649	0.864865	0.0468468
13.4552	1.2027	1.24324	0.0351351
13.4757	1.37838	0.702703	0.0351351
13.4962	1.24324	0.864865	0.0459459
13.5166	1.37838	0.918919	0.036036
13.5371	1.37838	0.540541	0.0477477
13.5576	1.12162	0.756757	0.0423423
13.5781	1.01351	0.648649	0.0387387
13.5985	0.932432	0.756757	0.0333333
13.619	1.47297	0.486486	0.0387387
13.6395	1.04054	0.918919	0.0306306
13.66	1.01351	0.648649	0.0513514
13.6804	1.08108	0.702703	0.0495495
13.7009	1.08108	0.594595	0.0414414
13.7214	0.959459	0.756757	0.0441441
13.7418	1.14865	0.486486	0.0414414
13.7623	0.986486	0.486486	0.0459459
13.7828	0.905405	0.702703	0.0441441
13.8033	1.04054	0.27027	0.0621622
13.8237	1.02703	0.540541	0.0396396
13.8442	1.10811	0.594595	0.0468468
13.8647	0.945946	0.540541	0.0432432
13.8852	1	0.486486	0.0432432
13.9056	0.864865	0.540541	0.0396396
13.9261	1.14865	0.378378	0.0387387
13.9466	0.986486	0.918919	0.0531532
13.967	0.878378	0.702703	0.0297297
13.9875	0.972973	0.648649	0.0333333
14.008	0.878378	0.378378	0.0468468
14.0285	1.25676	0.810811	0.0378378
14.0489	1.02703	0.702703	0.0324324
14.0694	1.02703	0.540541	0.0396396
14.0899	1	0.162162	0.0396396
14.1104	0.837838	0.648649	0.0405405
14.1308	1.17568	0.864865	0.0297297
14.1513	0.824324	0.378378	0.0396396
14.1718	0.743243	0.378378	0.0414414
14.1922	0.918919	0.486486	0.0369369
14.2127	1.18919	0.216216	0.0297297
14.2332	0.878378	0.486486	0.145045
14.2537	1.04054	0.432432	0.167568
14.2741	1.05405	0.594595	0.17027
14.2946	0.864865	0.486486	0.164865
14.3151	1.04054	0.648649	0.128829
14.3356	1.02703	0.216216	0.135135
14.356	0.864865	0.540541	0.110811
14.3765	0.851351	0.648649	0.126126
14.397	0.851351	0.324324	0.10991
14.4174	0.621622	0.432432	0.0504505
14.4379	0.878378	0.378378	0.0468468
14.4584	0.918919	0.486486	0.0387387
14.4789	0.797297	0.594595	0.0432432
14.4993	0.743243	0.594595	0.0432432
14.5198	0.918919	0.378378	0.0468468
14.5403	0.635135	0.486486	0.0468468
14.5608	0.797297	0.324324	0.0378378
14.5812	1	0.432432	0.0423423
14.6017	0.824324	0.27027	0.0468468
14.6222	1	0.27027	0.0351351
14.6426	0.756757	0.432432	0.0351351
14.6631	0.891892	0.432432	0.0459459
14.6836	0.891892	0.486486	0.036036
14.7041	0.837838	0.324324	0.0477477
14.7245	0.783784	0.27027	0.0423423
14.745	0.810811	0.324324	0.0387387
14.7655	1.01351	0.324324	0.0333333
14.786	0.743243	0.27027	0.0387387
14.8064	0.77027	0.594595	0.0306306
14.8269	0.864865	0.378378	0.0513514
14.8474	0.797297	0.540541	0.0495495
14.8678	0.635135	0.432432	0.0414414
14.8883	0.716216	0.540541	0.0441441
14.9088	0.797297	0.378378	0.0414414
14.9293	1	0.378378	0.0459459
14.9497	0.77027	0.324324	0.0441441
14.9702	0.837838	0.972973	0.0621622
14.9907	1.02703	0.378378	0.0396396
15.0112	0.797297	0.27027	0.0468468
15.0316	0.878378	0.432432	0.0432432
15.0521	0.743243	0.0540541	0.0432432
15.0726	0.891892	0.756757	0.0396396
15.093	0.810811	0.540541	0.0387387
15.1135	0.824324	0.648649	0.0531532
15.134	0.851351	0.216216	0.0297297
15.1545	0.891892	0.594595	0.0333333
15.1749	0.77027	0.27027	0.0468468
15.1954	0.702703	0.378378	0.0378378
15.2159	0.743243	0.27027	0.0324324
15.2364	1.01351	0.540541	0.0396396
15.2568	0.986486	0.540541	0.0396396
15.2773	0.702703	0.378378	0.0405405
15.2978	0.932432	0.324324	0.0297297
15.3182	0.635135	0.27027	0.0396396
15.3387	0.675676	0.594595	0.0414414
15.3592	0.905405	0.432432	0.0369369
15.3797	0.797297	0.324324	0.0297297
15.4001	0.810811	0.324324	0.0504505
15.4206	0.756757	0.324324	0.0468468
15.4411	0.716216	0.486486	0.0387387
15.4616	0.797297	0.216216	0.0432432
15.482	1.09459	0.432432	0.0432432
15.5025	0.837838	0.594595	0.0468468
15.523	0.878378	0.432432	0.0468468
15.5434	0.905405	0.324324	0.0378378
15.5639	0.716216	0.486486	0.0423423
15.5844	0.72973	0.648649	0.0468468
15.6049	0.905405	0.378378	0.0351351
15.6253	0.635135	0.378378	0.0351351
15.6458	0.702703	0.486486	0.0459459
15.6663	0.824324	0.378378	0.036036
15.6868	0.648649	0.162162	0.0477477
15.7072	0.662162	0.378378	0.0423423
15.7277	0.824324	0.324324	0.0387387
15.7482	0.675676	0.432432	0.0333333
15.7686	0.689189	0.432432	0.0387387
15.7891	0.594595	0.216216	0.0306306
15.8096	0.986486	0.378378	0.0513514
15.8301	0.77027	0.486486	0.0495495
15.8505	0.810811	0.324324	0.0414414
15.871	0.716216	0.162162	0.0441441
15.8915	0.72973	0.216216	0.0414414
15.912	0.810811	0.27027	0.0459459
15.9324	0.864865	0.27027	0.0441441
15.9529	0.824324	0.378378	0.0621622
15.9734	0.459459	0.108108	0.0396396
15.9938	0.689189	0.378378	0.0468468
16.0143	0.864865	0.648649	0.0432432
16.0348	0.702703	0.486486	0.0432432
16.0553	0.675676	0.324324	0.0396396
16.0757	0.702703	0.378378	0.0387387
16.0962	0.702703	0.324324	0.0531532
16.1167	0.77027	0.324324	0.0297297
16.1372	0.878378	0.486486	0.0333333
16.1576	0.581081	0.540541	0.0468468
16.1781	0.945946	0.594595	0.0378378
16.1986	0.594595	0.378378	0.0324324
16.219	0.756757	0.648649	0.0396396
16.2395	0.689189	0.540541	0.0396396
16.26	0.797297	0.378378	0.0405405
16.2805	0.783784	0.324324	0.0297297
16.3009	0.675676	0.864865	0.0396396
16.3214	0.945946	0.216216	0.0414414
16.3419	0.743243	0.324324	0.0369369
16.3624	0.621622	0.648649	0.0297297
16.3828	0.716216	0.216216	0.0504505
16.4033	0.72973	0.378378	0.0468468
16.4238	0.662162	0.27027	0.0387387
16.4442	0.72973	0.486486	0.0432432
16.4647	0.648649	0.324324	0.0432432
16.4852	0.851351	0.27027	0.0468468
16.5057	0.702703	0.432432	0.0468468
16.5261	0.702703	0.540541	0.0378378
16.5466	0.783784	0.324324	0.0423423
16.5671	0.743243	0.486486	0.0468468
16.5876	0.783784	0.378378	0.0351351
16.608	0.851351	0.378378	0.0351351
16.6285	0.77027	0.756757	0.0459459
16.649	0.702703	0.486486	0.036036
16.6694	0.702703	0.486486	0.0477477
16.6899	0.716216	0.432432	0.0423423
16.7104	0.783784	0.216216	0.0387387
16.7309	0.621622	0.324324	0.0333333
16.7513	0.648649	0.486486	0.0387387
16.7718	0.716216	0.378378	0.0306306
16.7923	0.662162	0.378378	0.0513514
16.8128	0.77027	0.378378	0.0495495
16.8332	0.72973	0.108108	0.0414414
16.8537	0.72973	0.324324	0.0441441
16.8742	0.648649	0.162162	0.0414414
16.8946	0.716216	0.378378	0.0459459
16.9151	0.702703	0.324324	0.0441441
16.9356	0.77027	0.324324	0.0621622
16.9561	0.635135	0.756757	0.0396396
16.9765	0.716216	0.162162	0.0468468
16.997	0.648649	0.27027	0.0432432
17.0175	0.756757	0.162162	0.0432432
17.038	0.662162	0.378378	0.0396396
17.0584	0.594595	0.432432	0.0387387
17.0789	0.675676	0.324324	0.0531532
17.0994	0.783784	0.324324	0.0297297
17.1198	0.797297	0.27027	0.0333333
17.1403	0.810811	0.162162	0.0468468
17.1608	0.743243	0.27027	0.0378378
17.1813	0.662162	0.324324	0.0324324
17.2017	0.540541	0.324324	0.0396396
17.2222	0.72973	0.27027	0.0396396
17.2427	0.594595	0.432432	0.0405405
17.2632	0.675676	0.432432	0.0297297
17.2836	0.594595	0.432432	0.0396396
17.3041	0.77027	0.540541	0.0414414
17.3246	0.756757	0.324324	0.0369369
17.345	0.689189	0.486486	0.0297297
17.3655	0.662162	0.27027	0.0504505
17.386	0.783784	0.432432	0.0468468
17.4065	0.594595	0.324324	0.0387387
17.4269	0.702703	0.540541	0.0432432
17.4474	0.689189	0.162162	0.0432432
17.4679	0.648649	0.432432	0.0468468
17.4884	0.689189	0.216216	0.0468468
17.5088	0.635135	0.540541	0.0378378
17.5293	0.77027	0.324324	0.0423423
17.5498	0.72973	0.540541	0.0468468
17.5702	0.743243	0.0540541	0.0351351
17.5907	0.581081	0.432432	0.0351351
17.6112	0.594595	0.702703	0.0459459
17.6317	0.635135	0.432432	0.036036
17.6521	0.702703	0.594595	0.0477477
17.6726	0.716216	0.702703	0.0423423
17.6931	0.594595	0.540541	0.0387387
17.7136	0.648649	0.432432	0.0333333
17.734	0.675676	0.486486	0.063964
17.7545	0.621622	0.540541	0.063964
17.775	0.608108	0.432432	0.0747748
17.7954	0.621622	0.324324	0.072973
17.8159	0.702703	0.324324	0.101802
17.8364	0.648649	0.324324	0.0963964
17.8569	0.77027	0.594595	0.0900901
17.8773	0.513514	0.324324	0.090991
17.8978	0.608108	0.378378	0.0837838
17.9183	0.554054	0.486486	0.0810811
17.9388	0.797297	0.540541	0.081982
17.9592	0.5	0.324324	0.0810811
17.9797	0.837838	0.432432	0.0720721
18.0002	0.513514	0.486486	0.0693694
18.0206	0.621622	0.540541	0.0702703
18.0411	0.824324	0.324324	0.0630631
18.0616	0.635135	0.486486	0.0603604
18.0821	0.459459	0.594595	0.0540541
18.1025	0.918919	0.432432	0.063964
18.123	0.743243	0.432432	0.0495495
18.1435	0.635135	0.378378	0.0558559
18.164	0.635135	0.540541	0.0585586
18.1844	0.567568	0.540541	0.0486486
18.2049	0.662162	0.378378	0.0504505
18.2254	0.472973	0.378378	0.0594595
18.2458	0.72973	0.810811	0.0576577
18.2663	0.581081	0.486486	0.0495495
18.2868	0.540541	0.27027	0.0585586
18.3073	0.837838	0.162162	0.0603604
18.3277	0.783784	0.27027	0.0522523
18.3482	0.743243	0.324324	0.0621622
18.3687	0.986486	0.486486	0.0567568
18.3892	0.72973	0.378378	0.0441441
18.4096	0.702703	0.432432	0.0522523
18.4301	0.824324	0.162162	0.0522523
18.4506	0.527027	0.648649	0.0621622
18.471	0.851351	0.378378	0.0612613
18.4915	0.878378	0.486486	0.0648649
18.512	0.824324	0.432432	0.0594595
18.5325	0.716216	0.216216	0.054955
18.5529	0.675676	0.486486	0.0684685
18.5734	0.675676	0.594595	0.0567568
18.5939	0.797297	0.324324	0.0675676
18.6144	0.621622	0.864865	0.0567568
18.6348	0.716216	0.378378	0.0612613
18.6553	0.864865	0.378378	0.0531532
18.6758	0.77027	0.540541	0.054955
18.6962	0.972973	0.486486	0.0603604
18.7167	0.837838	0.756757	0.0495495
18.7372	0.905405	0.216216	0.0567568
18.7577	0.986486	0.540541	0.0414414
18.7781	1.14865	1.02703	0.054955
18.7986	1.09459	0.486486	0.0675676
18.8191	1.13514	0.702703	0.0513514
18.8396	1.33784	0.918919	0.0468468
18.86	1.09459	0.864865	0.0567568
18.8805	1.44595	0.702703	0.0531532
18.901	1.59459	1.02703	0.045045
18.9214	1.71622	1.02703	0.0459459
18.9419	1.62162	1.13514	0.0603604
18.9624	2.01351	1.02703	0.0612613
18.9829	2.16216	1.18919	0.0459459
19.0033	2.25676	1.40541	0.0486486
19.0238	2.18919	1.35135	0.0612613
19.0443	2.67568	1.13514	0.0477477
19.0647	2.62162	1.35135	0.0558559
19.0852	2.89189	2	0.0585586
19.1057	3.37838	2.16216	0.0603604
19.1262	3.74324	2	0.0504505
19.1466	3.90541	2.48649	0.0432432
19.1671	3.85135	2.81081	0.0468468
19.1876	4.52703	3.24324	0.0630631
19.2081	5.17568	3.89189	0.0495495
19.2285	5.5	5.72973	0.0513514
19.249	6.7973	8.32432	0.0459459
19.2695	7.27027	10.2162	0.054955
19.2899	7.83784	11.7297	0.0495495
19.3104	7.91892	15.6216	0.0522523
19.3309	9.13514	16.9189	0.054955
19.3514	9.71622	17.027	0.054955
19.3718	9.44595	19.027	0.063964
19.3923	8.93243	17.2973	0.0495495
19.4128	8.58108	18.1622	0.0441441
19.4333	7.75676	15.7838	0.0351351
19.4537	7.55405	13.4595	0.0405405
19.4742	6.44595	12.4324	0.0504505
19.4947	5.63514	11.2973	0.0405405
19.5151	4.55405	8.7027	0.0504505
19.5356	4.5	6.97297	0.0477477
19.5561	3.91892	5.94595	0.0495495
19.5766	3.43243	4.75676	0.0423423
19.597	3.33784	4.10811	0.045045
19.6175	2.75676	3.51351	0.054955
19.638	2.75676	2.27027	0.0540541
19.6585	2.43243	2.37838	0.0558559
19.6789	2.05405	1.2973	0.0576577
19.6994	2.02703	1.94595	0.045045
19.7199	1.78378	1.02703	0.0513514
19.7403	1.75676	0.648649	0.063964
19.7608	1.54054	1.18919	0.054955
19.7813	1.32432	0.918919	0.0459459
19.8018	1.17568	0.648649	0.045045
19.8222	1.12162	0.702703	0.0441441
19.8427	1.27027	0.810811	0.0504505
19.8632	1.01351	0.432432	0.0432432
19.8837	1.08108	0.756757	0.045045
19.9041	0.959459	0.756757	0.0477477
19.9246	1.01351	1.02703	0.0432432
19.9451	0.986486	0.864865	0.0324324
19.9655	0.932432	0.594595	0.0531532
19.986	0.864865	0.594595	0.036036
20.0065	0.702703	0.432432	0.0495495
20.027	0.797297	0.810811	0.0342342
20.0474	0.783784	0.216216	0.0351351
20.0679	0.716216	0.378378	0.0351351
20.0884	0.918919	0.702703	0.0387387
20.1089	0.648649	0.486486	0.0432432
20.1293	0.743243	0.540541	0.0432432
20.1498	0.878378	0.27027	0.0432432
20.1703	0.635135	0.432432	0.036036
20.1907	0.675676	0.378378	0.0513514
20.2112	0.432432	0.540541	0.045045
20.2317	0.486486	0.27027	0.0513514
20.2522	0.797297	0.378378	0.0405405
20.2726	0.878378	0.162162	0.0432432
20.2931	0.527027	0.594595	0.0513514
20.3136	0.432432	0.486486	0.0432432
20.3341	0.554054	0.378378	0.0423423
20.3545	0.702703	0.432432	0.0333333
20.375	0.554054	0.27027	0.0369369
20.3955	0.608108	0.540541	0.0423423
20.4159	0.689189	0.162162	0.045045
20.4364	0.77027	0.324324	0.045045
20.4569	0.486486	0.486486	0.0468468
20.4774	0.675676	0.324324	0.0522523
20.4978	0.594595	0.216216	0.0468468
20.5183	0.756757	0.702703	0.045045
20.5388	0.716216	0.27027	0.0513514
20.5593	0.486486	0.378378	0.0432432
20.5797	0.540541	0.27027	0.0342342
20.6002	0.581081	0.27027	0.0495495
20.6207	0.594595	0.432432	0.045045
20.6411	0.608108	0.486486	0.0405405
20.6616	0.594595	0.216216	0.0396396
20.6821	0.810811	0.378378	0.0576577
20.7026	0.5	0.162162	0.0513514
20.723	0.675676	0.594595	0.0387387
20.7435	0.567568	0.432432	0.0378378
20.764	0.594595	0.378378	0.0459459
20.7845	0.689189	0.324324	0.0405405
20.8049	0.621622	0.486486	0.0459459
20.8254	0.418919	0.540541	0.0423423
20.8459	0.594595	0.594595	0.0531532
20.8663	0.567568	0.432432	0.0396396
20.8868	0.540541	0.486486	0.0468468
20.9073	0.5	0.162162	0.0594595
20.9278	0.378378	0.27027	0.045045
20.9482	0.472973	0.486486	0.0648649
20.9687	0.594595	0.162162	0.0621622
20.9892	0.486486	0.324324	0.0612613
21.0097	0.5	0.27027	0.0522523
21.0301	0.554054	0.486486	0.0486486
21.0506	0.432432	0.432432	0.0531532
21.0711	0.581081	0.324324	0.0540541
21.0915	0.405405	0.27027	0.0513514
21.112	0.5	0.594595	0.045045
21.1325	0.486486	0.324324	0.0387387
21.153	0.621622	0.432432	0.0405405
21.1734	0.567568	0.162162	0.0468468
21.1939	0.540541	0.324324	0.0531532
21.2144	0.608108	0.27027	0.0414414
21.2349	0.608108	0.27027	0.0495495
21.2553	0.527027	0.540541	0.0468468
21.2758	0.554054	0.27027	0.0504505
21.2963	0.635135	0.594595	0.0477477
21.3167	0.513514	0.648649	0.0585586
21.3372	0.662162	0.378378	0.0504505
21.3577	0.567568	0.216216	0.0576577
21.3782	0.608108	0.324324	0.0711712
21.3986	0.675676	0.648649	0.105405
21.4191	0.5	0.486486	0.153153
21.4396	0.432432	0.216216	0.178378
21.4601	0.513514	0.162162	0.201802
21.4805	0.567568	0.162162	0.191892
21.501	0.337838	0.486486	0.222523
21.5215	0.486486	0.216216	0.185586
21.5419	0.378378	0.378378	0.171171
21.5624	0.540541	0.162162	0.132432
21.5829	0.445946	0.324324	0.090991
21.6034	0.581081	0.162162	0.0990991
21.6238	0.364865	0.540541	0.0720721
21.6443	0.432432	0.378378	0.0540541
21.6648	0.527027	0.216216	0.0495495
21.6853	0.5	0.486486	0.0477477
21.7057	0.405405	0.378378	0.0396396
21.7262	0.581081	0.216216	0.0468468
21.7467	0.364865	0.378378	0.0441441
21.7671	0.418919	0.27027	0.0405405
21.7876	0.418919	0.0540541	0.0396396
21.8081	0.378378	0.432432	0.0531532
21.8286	0.472973	0.378378	0.0369369
21.849	0.513514	0.162162	0.0351351
21.8695	0.445946	0.432432	0.0432432
21.89	0.445946	0.486486	0.0324324
21.9105	0.351351	0.486486	0.0432432
21.9309	0.540541	0.27027	0.0351351
21.9514	0.405405	0.216216	0.0567568
21.9719	0.445946	0.108108	0.045045
21.9923	0.472973	0.378378	0.0342342
22.0128	0.337838	0.162162	0.0423423
22.0333	0.527027	0.27027	0.0288288
22.0538	0.459459	0.108108	0.0369369
22.0742	0.378378	0.27027	0.0504505
22.0947	0.351351	0.216216	0.0504505
22.1152	0.378378	0.27027	0.0351351
22.1357	0.662162	0.432432	0.0405405
22.1561	0.472973	0.378378	0.0459459
22.1766	0.364865	0.378378	0.0396396
22.1971	0.540541	0.162162	0.045045
22.2175	0.432432	0.378378	0.0396396
22.238	0.5	0.108108	0.0414414
22.2585	0.486486	0.27027	0.0468468
22.279	0.486486	0.162162	0.0459459
22.2994	0.472973	0.378378	0.0468468
22.3199	0.445946	0.324324	0.036036
22.3404	0.405405	0.162162	0.0495495
22.3609	0.459459	0.540541	0.0378378
22.3813	0.432432	0.27027	0.0414414
22.4018	0.445946	0.27027	0.0477477
22.4223	0.486486	0.162162	0.0459459
22.4427	0.432432	0.216216	0.0369369
22.4632	0.445946	0.216216	0.0342342
22.4837	0.378378	0.27027	0.0468468
22.5042	0.567568	0.216216	0.0405405
22.5246	0.486486	0.432432	0.0423423
22.5451	0.405405	0.324324	0.0459459
22.5656	0.445946	0.27027	0.045045
22.5861	0.486486	0.594595	0.0540541
22.6065	0.405405	0.27027	0.0333333
22.627	0.459459	0.486486	0.0441441
22.6475	0.527027	0.432432	0.0459459
22.6679	0.702703	0.378378	0.0441441
22.6884	0.513514	0.216216	0.0513514
22.7089	0.418919	0.162162	0.0504505
22.7294	0.513514	0.378378	0.0378378
22.7498	0.459459	0.486486	0.054955
22.7703	0.513514	0.0540541	0.0477477
22.7908	0.405405	0.27027	0.045045
22.8113	0.445946	0.27027	0.0594595
22.8317	0.567568	0.378378	0.0414414
22.8522	0.472973	0.432432	0.0576577
22.8727	0.635135	0.378378	0.0378378
22.8931	0.5	0.378378	0.0396396
22.9136	0.567568	0.27027	0.0495495
22.9341	0.567568	0.216216	0.0351351
22.9546	0.405405	0.108108	0.0342342
22.975	0.743243	0.216216	0.0432432
22.9955	0.527027	0.27027	0.0495495
23.016	0.486486	0.378378	0.0324324
23.0365	0.418919	0.648649	0.0531532
23.0569	0.432432	0.27027	0.036036
23.0774	0.324324	0.216216	0.0387387
23.0979	0.608108	0.216216	0.045045
23.1183	0.621622	0.594595	0.0468468
23.1388	0.527027	0.162162	0.0459459
23.1593	0.662162	0.27027	0.0531532
23.1798	0.513514	0.216216	0.0387387
23.2002	0.472973	0.216216	0.0297297
23.2207	0.635135	0.324324	0.0306306
23.2412	0.418919	0.162162	0.045045
23.2617	0.594595	0.378378	0.0531532
23.2821	0.378378	0.594595	0.0396396
23.3026	0.391892	0.324324	0.0378378
23.3231	0.554054	0.162162	0.0432432
23.3435	0.445946	0.756757	0.0432432
23.364	0.459459	0.594595	0.0378378
23.3845	0.472973	0.540541	0.0387387
23.405	0.621622	0.540541	0.0513514
23.4254	0.418919	0.594595	0.0333333
23.4459	0.513514	0.432432	0.0351351
23.4664	0.635135	0.594595	0.0567568
23.4869	0.513514	0.378378	0.0504505
23.5073	0.445946	0.108108	0.0315315
23.5278	0.472973	0.378378	0.0414414
23.5483	0.581081	0.27027	0.0387387
23.5687	0.283784	0.162162	0.0486486
23.5892	0.351351	0.27027	0.0396396
23.6097	0.486486	0.324324	0.0477477
23.6302	0.513514	0.432432	0.0387387
23.6506	0.486486	0.216216	0.0423423
23.6711	0.310811	0.324324	0.0477477
23.6916	0.513514	0.810811	0.0495495
23.7121	0.310811	0.27027	0.0486486
23.7325	0.459459	0.324324	0.0432432
23.753	0.391892	0.162162	0.0486486
23.7735	0.378378	0.216216	0.0396396
23.7939	0.472973	0.324324	0.0441441
23.8144	0.486486	0.432432	0.0405405
23.8349	0.472973	0.216216	0.0477477
23.8554	0.459459	0.432432	0.0324324
23.8758	0.540541	0.27027	0.0432432
23.8963	0.405405	0.486486	0.0378378
23.9168	0.418919	0.378378	0.0396396
23.9373	0.432432	0.27027	0.0369369
23.9577	0.418919	0.27027	0.045045
23.9782	0.472973	0.594595	0.0297297
23.9987	0.472973	0.216216	0.0333333
24.0191	0.5	0.216216	0.0495495
24.0396	0.432432	0.162162	0.0441441
24.0601	0.364865	0.108108	0.0378378
24.0806	0.445946	0.216216	0.0369369
24.101	0.472973	0.162162	0.0342342
24.1215	0.405405	0.216216	0.0414414
24.142	0.310811	0.486486	0.0441441
24.1625	0.364865	0.378378	0.0378378
24.1829	0.445946	0.216216	0.0333333
24.2034	0.513514	0.378378	0.0396396
24.2239	0.5	0.216216	0.0540541
24.2443	0.418919	0.162162	0.0432432
24.2648	0.513514	0.216216	0.0495495
24.2853	0.364865	0.324324	0.0378378
24.3058	0.513514	0.162162	0.0504505
24.3262	0.445946	0.216216	0.0441441
24.3467	0.432432	0.216216	0.0486486
24.3672	0.527027	0.27027	0.0378378
24.3877	0.378378	0.27027	0.0522523
24.4081	0.405405	0.216216	0.0513514
24.4286	0.581081	0.27027	0.0504505
24.4491	0.567568	0.108108	0.0540541
24.4695	0.432432	0.378378	0.0513514
24.49	0.486486	0.27027	0.054955
24.5105	0.527027	0.378378	0.0441441
24.531	0.432432	0.324324	0.0558559
24.5514	0.391892	0.27027	0.0648649
24.5719	0.527027	0.324324	0.0594595
24.5924	0.459459	0.432432	0.0612613
24.6129	0.527027	0.27027	0.0684685
24.6333	0.581081	0.27027	0.0585586
24.6538	0.648649	0.486486	0.0540541
24.6743	0.513514	0.324324	0.0648649
24.6947	0.405405	0.378378	0.0711712
24.7152	0.567568	0.432432	0.063964
24.7357	0.77027	0.162162	0.0711712
24.7562	0.418919	0.108108	0.0756757
24.7766	0.716216	0.216216	0.0738739
24.7971	0.675676	0.378378	0.0738739
24.8176	0.540541	0.324324	0.0918919
24.8381	0.581081	0.27027	0.0972973
24.8585	0.648649	0.540541	0.0581081
24.879	0.662162	0.594595	0.0797297
24.8995	0.72973	0.648649	0.0959459
24.9199	0.472973	0.702703	0.0792793
24.9404	0.689189	0.378378	0.107342
24.9609	0.72973	0.27027	0.122523
24.9814	0.608108	0.540541	0.147297
25.0018	0.662162	0.540541	0.15
25.0223	0.662162	0.594595	0.25
25.0428	0.783784	0.540541	0.45
25.0633	0.662162	0.756757	0.65
25.0837	0.635135	0.756757	0.439189
25.1042	0.810811	0.648649	0.272973
25.1247	0.878378	0.756757	0.198649
25.1451	0.824324	0.432432	0.11036
25.1656	0.891892	0.486486	0.131081
25.1861	0.716216	0.702703	0.14009
25.2066	0.891892	0.486486	0.133784
25.227	1.04054	0.432432	0.0990991
25.2475	1.10811	0.864865	0.0540541
25.268	1.27027	1.40541	0.0774775
25.2885	1.14865	1.78378	0.0684685
25.3089	1.05405	1.62162	0.0887387
25.3294	1.81081	1.94595	0.0662162
25.3499	1.98649	1.67568	0.0954955
25.3703	1.90541	2.75676	0.0783784
25.3908	2.32432	2.7027	0.0513514
25.4113	2.2027	2.27027	0.0815315
25.4318	2.21622	3.67568	0.0518018
25.4522	2.35135	2.86486	0.0563063
25.4727	2.60811	2.54054	0.0563063
25.4932	3.09459	2.75676	0.0828829
25.5137	3.12162	2.43243	0.0873874
25.5341	3.22973	3.40541	0.0801802
25.5546	3.87838	2.64865	0.0891892
25.5751	4.58108	1.89189	0.0801802
25.5955	5.12162	1.40541	0.0720721
25.616	5.44595	2.32432	0.0666667
25.6365	5.74324	1.89189	0.0702703
25.657	6.56757	3.40541	0.0594595
25.6774	6.77027	4.21622	0.0666667
25.6979	7.32432	5.18919	0.0657658
25.7184	8.94595	7.62162	0.0693694
25.7389	9.14865	9.18919	0.0666667
25.7593	10.7432	12.6486	0.0603604
25.7798	11.0811	15.4595	0.0594595
25.8003	12.8378	19.2432	0.0693694
25.8207	14.4865	22.8649	0.0702703
25.8412	16.2973	28.5405	0.0594595
25.8617	15.2297	34.4865	0.0486486
25.8822	17.6216	35.5135	0.0738739
25.9026	17.2973	40.1622	0.0576577
25.9231	16.7973	38.8649	0.0567568
25.9436	17.5405	35.7297	0.0621622
25.9641	16.0135	34.1622	0.0531532
25.9845	14.2162	30.3784	0.0522523
26.005	13.5135	24.2703	0.0558559
26.0255	11.7973	19.0811	0.0486486
26.0459	10.2432	16.9189	0.0441441
26.0664	9.24324	15.2432	0.0378378
26.0869	7.7027	12.3784	0.0342342
26.1074	6.64865	9.35135	0.0504505
26.1278	5.5	8.43243	0.0540541
26.1483	5.16216	6.48649	0.0585586
26.1688	4.68919	4.16216	0.0513514
26.1893	4.08108	3.94595	0.0432432
26.2097	3.48649	2.91892	0.045045
26.2302	3.52703	2.37838	0.0495495
26.2507	3.2027	2.10811	0.0477477
26.2711	2.93243	1.51351	0.0333333
26.2916	2.67568	2.05405	0.0423423
26.3121	2.36486	2.05405	0.0423423
26.3326	2.43243	0.864865	0.0396396
26.353	1.78378	1.24324	0.0396396
26.3735	1.52703	1.45946	0.0477477
26.394	1.75676	1.08108	0.0423423
26.4145	1.55405	1.08108	0.0333333
26.4349	1.2027	0.864865	0.036036
26.4554	1.47297	0.648649	0.0405405
26.4759	1.28378	1.18919	0.0297297
26.4963	1.08108	0.648649	0.0423423
26.5168	0.864865	0.594595	0.0342342
26.5373	1.02703	0.810811	0.0405405
26.5578	0.864865	0.756757	0.0405405
26.5782	0.837838	0.864865	0.0486486
26.5987	0.797297	0.648649	0.0486486
26.6192	0.851351	0.648649	0.0387387
26.6397	0.5	0.432432	0.0486486
26.6601	0.72973	0.486486	0.0504505
26.6806	0.662162	0.756757	0.0477477
26.7011	0.608108	0.432432	0.0378378
26.7215	0.756757	0.486486	0.0414414
26.742	0.594595	0.594595	0.0477477
26.7625	0.635135	0.27027	0.0423423
26.783	0.851351	0.432432	0.0459459
26.8034	0.513514	0.810811	0.0333333
26.8239	0.864865	0.486486	0.0387387
26.8444	0.527027	0.324324	0.0441441
26.8649	0.567568	0.432432	0.0306306
26.8853	0.567568	0.27027	0.0405405
26.9058	0.554054	0.486486	0.0459459
26.9263	0.594595	0.594595	0.0405405
26.9467	0.472973	0.486486	0.0378378
26.9672	0.418919	0.216216	0.0423423
26.9877	0.648649	0.27027	0.0396396
27.0082	0.486486	0.216216	0.0414414
27.0286	0.486486	0.486486	0.0459459
27.0491	0.486486	0.432432	0.0315315
27.0696	0.391892	0.108108	0.0342342
27.0901	0.554054	0.432432	0.0459459
27.1105	0.405405	0.432432	0.0441441
27.131	0.527027	0.27027	0.0486486
27.1515	0.554054	0.324324	0.0405405
27.1719	0.513514	0.27027	0.0369369
27.1924	0.486486	0.27027	0.0387387
27.2129	0.391892	0.108108	0.0378378
27.2334	0.432432	0.27027	0.0477477
27.2538	0.567568	0.108108	0.0387387
27.2743	0.243243	0.432432	0.036036
27.2948	0.513514	0.216216	0.045045
27.3153	0.351351	0.324324	0.045045
27.3357	0.351351	0.162162	0.036036
27.3562	0.432432	0.594595	0.0432432
27.3767	0.364865	0.27027	0.0441441
27.3971	0.351351	0	0.0387387
27.4176	0.391892	0.378378	0.0414414
27.4381	0.472973	0.324324	0.0468468
27.4586	0.554054	0.216216	0.0486486
27.479	0.378378	0.216216	0.0594595
27.4995	0.472973	0.108108	0.0432432
27.52	0.324324	0.162162	0.0378378
27.5405	0.351351	0.324324	0.0369369
27.5609	0.324324	0.108108	0.0405405
27.5814	0.432432	0.162162	0.0459459
27.6019	0.324324	0.162162	0.0414414
27.6223	0.351351	0.27027	0.0513514
27.6428	0.297297	0.216216	0.0495495
27.6633	0.243243	0.162162	0.0288288
27.6838	0.378378	0.216216	0.0423423
27.7042	0.324324	0.0540541	0.0387387
27.7247	0.310811	0.108108	0.0477477
27.7452	0.378378	0.324324	0.0405405
27.7657	0.256757	0.27027	0.0495495
27.7861	0.297297	0.216216	0.0378378
27.8066	0.351351	0.324324	0.0387387
27.8271	0.364865	0.216216	0.0558559
27.8475	0.283784	0.216216	0.0459459
27.868	0.351351	0.0540541	0.045045
27.8885	0.486486	0.162162	0.0621622
27.909	0.391892	0.216216	0.0414414
27.9294	0.337838	0.162162	0.0540541
27.9499	0.337838	0.162162	0.0594595
27.9704	0.364865	0.108108	0.0567568
27.9909	0.364865	0.216216	0.0369369
28.0113	0.432432	0.324324	0.0378378
28.0318	0.459459	0.378378	0.0531532
28.0523	0.378378	0.108108	0.0441441
28.0727	0.216216	0.0540541	0.0405405
28.0932	0.351351	0.216216	0.0495495
28.1137	0.337838	0.378378	0.0387387
28.1342	0.283784	0.162162	0.0486486
28.1546	0.337838	0	0.0585586
28.1751	0.459459	0.324324	0.0459459
28.1956	0.283784	0.324324	0.0531532
28.216	0.391892	0.324324	0.0387387
28.2365	0.554054	0.540541	0.0468468
28.257	0.310811	0.216216	0.0522523
28.2775	0.445946	0	0.0513514
28.2979	0.324324	0.108108	0.063964
28.3184	0.243243	0.108108	0.0576577
28.3389	0.486486	0.432432	0.0495495
28.3594	0.324324	0.216216	0.0513514
28.3798	0.189189	0.216216	0.0576577
28.4003	0.337838	0.216216	0.0675676
28.4208	0.378378	0.27027	0.0711712
28.4412	0.337838	0.162162	0.0612613
28.4617	0.351351	0.162162	0.0648649
28.4822	0.324324	0.216216	0.0720721
28.5027	0.459459	0.216216	0.0765766
28.5231	0.297297	0.27027	0.0837838
28.5436	0.351351	0.216216	0.0882883
28.5641	0.256757	0.0540541	0.081982
28.5846	0.445946	0.108108	0.0918919
28.605	0.22973	0.0540541	0.090991
28.6255	0.256757	0.324324	0.0828829
28.646	0.445946	0.162162	0.0788288
28.6664	0.337838	0.108108	0.107783
28.6869	0.459459	0.108108	0.144783
28.7074	0.243243	0.0540541	0.218667
28.7279	0.310811	0.216216	0.301833
28.7483	0.324324	0.324324	0.389287
28.7688	0.391892	0.324324	0.519233
28.7893	0.22973	0.0540541	0.659589
28.8098	0.243243	0.216216	0.451133
28.8302	0.364865	0.108108	0.389287
28.8507	0.189189	0.27027	0.305858
28.8712	0.405405	0.324324	0.301833
28.8916	0.378378	0.324324	0.19152
28.9121	0.243243	0.108108	0.117804
28.9326	0.202703	0.216216	0.0742342
28.9531	0.432432	0.324324	0.0704104
28.9735	0.337838	0.0540541	0.0675676
28.994	0.459459	0.108108	0.0774775
29.0145	0.256757	0.108108	0.081982
29.035	0.513514	0	0.090991
29.0554	0.391892	0.216216	0.0810811
29.0759	0.378378	0.162162	0.0666667
29.0964	0.378378	0.216216	0.0684685
29.1168	0.5	0.162162	0.0873874
29.1373	0.405405	0.27027	0.081982
29.1578	0.540541	0.108108	0.0792793
29.1783	0.378378	0.216216	0.0720721
29.1987	0.391892	0.378378	0.0747748
29.2192	0.256757	0.108108	0.0756757
29.2397	0.418919	0.216216	0.0648649
29.2602	0.391892	0.27027	0.0693694
29.2806	0.297297	0.108108	0.0675676
29.3011	0.364865	0.162162	0.0585586
29.3216	0.27027	0.0540541	0.0684685
29.342	0.364865	0.27027	0.0792793
29.3625	0.310811	0.162162	0.0630631
29.383	0.297297	0.216216	0.0576577
29.4035	0.243243	0.108108	0.0513514
29.4239	0.256757	0.27027	0.0648649
29.4444	0.324324	0.432432	0.0603604
29.4649	0.378378	0.108108	0.0612613
29.4854	0.256757	0.216216	0.0531532
29.5058	0.364865	0.27027	0.054955
29.5263	0.337838	0.162162	0.045045
29.5468	0.22973	0.162162	0.0531532
29.5672	0.27027	0.378378	0.0468468
29.5877	0.364865	0.216216	0.0486486
29.6082	0.324324	0.0540541	0.0522523
29.6287	0.337838	0.216216	0.0504505
29.6491	0.405405	0.27027	0.0531532
29.6696	0.324324	0.378378	0.0414414
29.6901	0.324324	0.162162	0.0459459
29.7106	0.337838	0.324324	0.0504505
29.731	0.432432	0.216216	0.0459459
29.7515	0.337838	0.0540541	0.0459459
29.772	0.27027	0.27027	0.0468468
29.7924	0.337838	0.0540541	0.0531532
29.8129	0.391892	0.162162	0.0441441
29.8334	0.216216	0.27027	0.0540541
29.8539	0.283784	0.108108	0.045045
29.8743	0.283784	0.108108	0.0396396
29.8948	0.27027	0.162162	0.0495495
29.9153	0.27027	0.216216	0.0468468
29.9358	0.283784	0.0540541	0.0495495
29.9562	0.364865	0.162162	0.0603604
29.9767	0.283784	0.162162	0.0396396
29.9972	0.337838	0.162162	0.0531532
30.0176	0.364865	0.27027	0.0504505
30.0381	0.310811	0.216216	0.0468468
30.0586	0.324324	0.108108	0.0387387
30.0791	0.27027	0.486486	0.0432432
30.0995	0.297297	0.324324	0.0432432
30.12	0.391892	0.162162	0.0468468
30.1405	0.256757	0.162162	0.0468468
30.161	0.351351	0.216216	0.0378378
30.1814	0.364865	0.324324	0.0423423
30.2019	0.337838	0	0.0468468
30.2224	0.378378	0.108108	0.0351351
30.2428	0.337838	0.216216	0.0351351
30.2633	0.364865	0.162162	0.0459459
30.2838	0.351351	0.108108	0.036036
30.3043	0.310811	0.216216	0.0477477
30.3247	0.324324	0.162162	0.0423423
30.3452	0.418919	0.108108	0.0387387
30.3657	0.324324	0.27027	0.0333333
30.3862	0.283784	0.27027	0.0387387
30.4066	0.27027	0.108108	0.0306306
30.4271	0.310811	0.108108	0.0513514
30.4476	0.297297	0.162162	0.0495495
30.468	0.297297	0.108108	0.0414414
30.4885	0.364865	0.162162	0.0441441
30.509	0.243243	0.27027	0.0414414
30.5295	0.310811	0.162162	0.0459459
30.5499	0.418919	0.324324	0.0441441
30.5704	0.256757	0.162162	0.0621622
30.5909	0.324324	0.27027	0.0396396
30.6114	0.310811	0.27027	0.0468468
30.6318	0.216216	0.0540541	0.0432432
30.6523	0.243243	0.216216	0.0432432
30.6728	0.256757	0	0.0396396
30.6932	0.243243	0.216216	0.0387387
30.7137	0.297297	0.216216	0.0531532
30.7342	0.337838	0.216216	0.0297297
30.7547	0.351351	0.162162	0.0333333
30.7751	0.297297	0.108108	0.0468468
30.7956	0.405405	0.162162	0.0378378
30.8161	0.337838	0.324324	0.0324324
30.8366	0.378378	0.162162	0.0396396
30.857	0.297297	0	0.0396396
30.8775	0.472973	0.27027	0.0405405
30.898	0.364865	0.27027	0.0297297
30.9184	0.378378	0.0540541	0.0396396
30.9389	0.27027	0.216216	0.0414414
30.9594	0.364865	0.162162	0.0369369
30.9799	0.432432	0.108108	0.0297297
31.0003	0.337838	0.162162	0.0297297
31.0208	0.418919	0.216216	0.045045
31.0413	0.364865	0.108108	0.0414414
31.0618	0.432432	0.216216	0.0351351
31.0822	0.445946	0.108108	0.0396396
31.1027	0.472973	0.378378	0.0414414
31.1232	0.432432	0.27027	0.0306306
31.1436	0.418919	0	0.0459459
31.1641	0.364865	0.216216	0.0387387
31.1846	0.432432	0.27027	0.0414414
31.2051	0.472973	0.27027	0.036036
31.2255	0.527027	0.324324	0.0315315
31.246	0.378378	0.324324	0.0441441
31.2665	0.351351	0.108108	0.0351351
31.287	0.27027	0.108108	0.0342342
31.3074	0.351351	0.0540541	0.0306306
31.3279	0.472973	0.324324	0.0306306
31.3484	0.418919	0.216216	0.0414414
31.3688	0.445946	0.27027	0.0387387
31.3893	0.378378	0.108108	0.0315315
31.4098	0.432432	0.216216	0.0558559
31.4303	0.391892	0.378378	0.0342342
31.4507	0.432432	0.108108	0.0369369
31.4712	0.283784	0.27027	0.0342342
31.4917	0.351351	0.27027	0.0387387
31.5122	0.472973	0.324324	0.0333333
31.5326	0.648649	0.486486	0.0324324
31.5531	0.418919	0.378378	0.0297297
31.5736	0.351351	0.486486	0.0324324
31.594	0.554054	0.540541	0.027027
31.6145	0.445946	0.324324	0.0405405
31.635	0.418919	0.324324	0.0396396
31.6555	0.378378	0.324324	0.0333333
31.6759	0.527027	0.594595	0.027027
31.6964	0.702703	0.378378	0.0378378
31.7169	0.581081	0.432432	0.0378378
31.7374	0.621622	0.540541	0.0378378
31.7578	0.797297	0.756757	0.0306306
31.7783	0.581081	0.540541	0.0333333
31.7988	0.77027	0.972973	0.0414414
31.8192	0.635135	0.918919	0.0324324
31.8397	0.891892	1.18919	0.0288288
31.8602	0.824324	1.56757	0.0414414
31.8807	0.702703	1.13514	0.0378378
31.9011	0.918919	1.18919	0.0252252
31.9216	0.986486	1.13514	0.0369369
31.9421	1.16216	1.51351	0.0324324
31.9626	1.10811	1.24324	0.0414414
31.983	1.35135	0.756757	0.0351351
32.0035	1.33784	0.972973	0.0441441
32.024	1.45946	0.810811	0.0423423
32.0444	1.48649	0.972973	0.045045
32.0649	1.7027	0.648649	0.0351351
32.0854	2	0.972973	0.0432432
32.1059	2.17568	1.2973	0.0378378
32.1263	2.18919	0.810811	0.0324324
32.1468	2.66216	1.40541	0.0441441
32.1673	2.62162	1.13514	0.0387387
32.1878	2.62162	1.56757	0.0306306
32.2082	3.36486	1.2973	0.0252252
32.2287	3.5	2.05405	0.0351351
32.2492	3.63514	2.43243	0.0324324
32.2696	3.7973	1.72973	0.0261261
32.2901	4.5	2.91892	0.0315315
32.3106	5.04054	4.05405	0.0432432
32.3311	5.04054	6.10811	0.0378378
32.3515	5.81081	7.18919	0.0342342
32.372	6.27027	9.51351	0.0387387
32.3925	7.01351	10.5405	0.027027
32.413	7.2973	13.9459	0.0405405
32.4334	7.86486	14.5405	0.0405405
32.4539	9.16216	16.4865	0.0414414
32.4744	8.78378	20.4324	0.0477477
32.4948	10.473	20.4865	0.045045
32.5153	10.8243	19.9459	0.0378378
32.5358	10.527	20	0.0297297
32.5563	9.89189	16	0.0423423
32.5767	9.58108	18.8649	0.036036
32.5972	9.63514	15.1892	0.0351351
32.6177	8.24324	14.2162	0.036036
32.6382	7.54054	12.973	0.0306306
32.6586	6.7027	12.0541	0.036036
32.6791	6.39189	10.3243	0.0279279
32.6996	5.33784	8.86486	0.0351351
32.72	4.51351	6.86486	0.027027
32.7405	4.16216	6.54054	0.0306306
32.761	4.17568	4.27027	0.0324324
32.7815	3.43243	3.51351	0.0252252
32.8019	2.77027	3.02703	0.0297297
32.8224	2.71622	2.48649	0.0342342
32.8429	2.12162	1.78378	0.0279279
32.8634	2.14865	1.02703	0.0306306
32.8838	1.78378	0.918919	0.0459459
32.9043	1.91892	1.08108	0.0333333
32.9248	3.55405	1.24324	0.0387387
32.9452	4.10811	1.02703	0.0351351
32.9657	3.16216	1.40541	0.0351351
32.9862	3.67568	1.45946	0.0369369
33.0067	4	1.62162	0.0378378
33.0271	3.83784	2.54054	0.0297297
33.0476	3.89189	2.64865	0.0324324
33.0681	3.86486	4.16216	0.027027
33.0886	3.16216	4.37838	0.0324324
33.109	2.31081	5.51351	0.0261261
33.1295	1.47297	5.24324	0.0297297
33.15	1.43243	4.86486	0.0378378
33.1704	1.17568	3.08108	0.0369369
33.1909	0.959459	2.81081	0.0297297
33.2114	0.581081	3.2973	0.0261261
33.2319	0.486486	2.43243	0.0441441
33.2523	0.527027	0.702703	0.0315315
33.2728	0.513514	0.324324	0.0261261
33.2933	0.594595	0.594595	0.0279279
33.3138	0.554054	0.27027	0.0369369
33.3342	0.472973	0.27027	0.0252252
33.3547	0.513514	0.324324	0.0324324
33.3752	0.527027	0.324324	0.0378378
33.3956	0.513514	0.324324	0.0288288
33.4161	0.405405	0.162162	0.0333333
33.4366	0.351351	0.108108	0.0423423
33.4571	0.445946	0.27027	0.0351351
33.4775	0.445946	0.216216	0.0351351
33.498	0.486486	0.216216	0.0252252
33.5185	0.459459	0.486486	0.0333333
33.539	0.445946	0.324324	0.0369369
33.5594	0.486486	0.216216	0.0324324
33.5799	0.418919	0.162162	0.0378378
33.6004	0.445946	0.27027	0.0351351
33.6208	0.364865	0.378378	0.0288288
33.6413	0.378378	0.324324	0.0252252
33.6618	0.256757	0.486486	0.0315315
33.6823	0.391892	0.324324	0.0306306
33.7027	0.405405	0.162162	0.0216216
33.7232	0.324324	0.27027	0.0342342
33.7437	0.216216	0.0540541	0.036036
33.7642	0.351351	0.162162	0.0315315
33.7846	0.324324	0.108108	0.0378378
33.8051	0.337838	0.216216	0.0351351
33.8256	0.418919	0.108108	0.0306306
33.846	0.22973	0	0.0297297
33.8665	0.256757	0.108108	0.0306306
33.887	0.337838	0.216216	0.0342342
33.9075	0.418919	0.486486	0.036036
33.9279	0.283784	0	0.0306306
33.9484	0.364865	0	0.0306306
33.9689	0.22973	0.108108	0.0333333
33.9894	0.283784	0.108108	0.0315315
34.0098	0.297297	0.108108	0.0495495
34.0303	0.216216	0	0.0351351
34.0508	0.283784	0.162162	0.045045
34.0712	0.27027	0.162162	0.0423423
34.0917	0.297297	0.27027	0.0315315
34.1122	0.351351	0.0540541	0.0342342
34.1327	0.256757	0.162162	0.0369369
34.1531	0.337838	0.216216	0.0387387
34.1736	0.324324	0.216216	0.0414414
34.1941	0.310811	0.216216	0.0315315
34.2146	0.283784	0.216216	0.0333333
34.235	0.22973	0.0540541	0.0378378
34.2555	0.283784	0.162162	0.0396396
34.276	0.351351	0.162162	0.0369369
34.2964	0.256757	0.108108	0.0351351
34.3169	0.364865	0	0.0387387
34.3374	0.216216	0.378378	0.0342342
34.3579	0.310811	0.0540541	0.0297297
34.3783	0.243243	0.108108	0.0252252
34.3988	0.148649	0.0540541	0.0252252
34.4193	0.135135	0	0.027027
34.4398	0.175676	0.27027	0.0315315
34.4602	0.22973	0.216216	0.036036
34.4807	0.324324	0.0540541	0.0414414
34.5012	0.243243	0.108108	0.0441441
34.5216	0.297297	0.162162	0.0252252
34.5421	0.324324	0.27027	0.036036
34.5626	0.27027	0.162162	0.0297297
34.5831	0.297297	0.0540541	0.0378378
34.6035	0.27027	0.0540541	0.0198198
34.624	0.27027	0.162162	0.0279279
34.6445	0.283784	0	0.0315315
34.665	0.162162	0.162162	0.0324324
34.6854	0.324324	0.27027	0.0297297
34.7059	0.310811	0.108108	0.0216216
34.7264	0.189189	0	0.0216216
34.7468	0.378378	0.108108	0.0279279
34.7673	0.162162	0.0540541	0.0315315
34.7878	0.243243	0.0540541	0.0234234
34.8083	0.202703	0.432432	0.0306306
34.8287	0.297297	0.162162	0.0252252
34.8492	0.189189	0	0.0297297
34.8697	0.256757	0	0.0252252
34.8902	0.283784	0.108108	0.0261261
34.9106	0.175676	0.0540541	0.0297297
34.9311	0.202703	0.0540541	0.0333333
34.9516	0.0675676	0.27027	0.0225225
34.972	0.243243	0.0540541	0.0252252
34.9925	0.364865	0.324324	0.0297297
35.013	0.243243	0.108108	0.0414414
35.0335	0.256757	0	0.0351351
35.0539	0.148649	0.0540541	0.0342342
35.0744	0.256757	0.324324	0.0288288
35.0949	0.216216	0	0.0351351
35.1154	0.175676	0.162162	0.0333333
35.1358	0.0945946	0.162162	0.0261261
35.1563	0.310811	0.108108	0.0306306
35.1768	0.202703	0.108108	0.0333333
35.1972	0.148649	0.108108	0.0252252
35.2177	0.148649	0.108108	0.0333333
35.2382	0.351351	0	0.0324324
35.2587	0.297297	0.0540541	0.0324324
35.2791	0.22973	0.162162	0.0324324
35.2996	0.216216	0.108108	0.0288288
35.3201	0.202703	0.27027	0.0369369
35.3406	0.297297	0.0540541	0.0315315
35.361	0.189189	0.108108	0.0324324
35.3815	0.22973	0.27027	0.0297297
35.402	0.22973	0.0540541	0.0279279
35.4224	0.162162	0.108108	0.0261261
35.4429	0.175676	0.216216	0.0288288
35.4634	0.310811	0.27027	0.0351351
35.4839	0.216216	0.0540541	0.0243243
35.5043	0.216216	0.108108	0.0306306
35.5248	0.283784	0.162162	0.0261261
35.5453	0.243243	0	0.0288288
35.5658	0.243243	0.216216	0.0306306
35.5862	0.202703	0.0540541	0.036036
35.6067	0.121622	0.162162	0.0261261
35.6272	0.27027	0.108108	0.0225225
35.6476	0.175676	0.162162	0.0324324
35.6681	0.324324	0.0540541	0.0333333
35.6886	0.22973	0.0540541	0.0342342
35.7091	0.297297	0.0540541	0.0423423
35.7295	0.22973	0.27027	0.0297297
35.75	0.391892	0.27027	0.0369369
35.7705	0.459459	0.0540541	0.0288288
35.791	0.391892	0.162162	0.0288288
35.8114	0.256757	0.108108	0.0315315
35.8319	0.432432	0.0540541	0.027027
35.8524	0.337838	0.0540541	0.0306306
35.8728	0.378378	0.0540541	0.027027
35.8933	0.418919	0.0540541	0.0243243
35.9138	0.297297	0.108108	0.0315315
35.9343	0.418919	0.27027	0.0315315
35.9547	0.432432	0.216216	0.0324324
35.9752	0.283784	0.0540541	0.0225225
35.9957	0.283784	0.0540541	0.0279279
36.0162	0.243243	0.108108	0.0324324
36.0366	0.310811	0.108108	0.0234234
36.0571	0.22973	0.216216	0.0378378
36.0776	0.243243	0.108108	0.0315315
36.098	0.337838	0.27027	0.036036
36.1185	0.310811	0	0.0342342
36.139	0.283784	0	0.0423423
36.1595	0.148649	0.216216	0.0486486
36.1799	0.216216	0.108108	0.0306306
36.2004	0.243243	0.108108	0.0459459
36.2209	0.216216	0.0540541	0.0405405
36.2414	0.189189	0.108108	0.0432432
36.2618	0.148649	0.216216	0.0396396
36.2823	0.202703	0.27027	0.0459459
36.3028	0.175676	0.0540541	0.0432432
36.3232	0.202703	0.108108	0.0396396
36.3437	0.22973	0.108108	0.0396396
36.3642	0.175676	0.27027	0.0234234
36.3847	0.243243	0.0540541	0.0315315
36.4051	0.121622	0.108108	0.027027
36.4256	0.216216	0	0.0243243
36.4461	0.256757	0.216216	0.027027
36.4666	0.108108	0.324324	0.027027
36.487	0.175676	0.0540541	0.0243243
36.5075	0.216216	0.0540541	0.0279279
36.528	0.202703	0.27027	0.0333333
36.5484	0.243243	0.108108	0.0252252
36.5689	0.175676	0.162162	0.0198198
36.5894	0.162162	0.0540541	0.0378378
36.6099	0.216216	0	0.0315315
36.6303	0.243243	0.108108	0.0234234
36.6508	0.256757	0.0540541	0.0225225
36.6713	0.243243	0.216216	0.0306306
36.6918	0.216216	0.108108	0.0351351
36.7122	0.189189	0.0540541	0.0324324
36.7327	0.135135	0.216216	0.0279279
36.7532	0.22973	0.0540541	0.0306306
36.7736	0.27027	0.162162	0.0234234
36.7941	0.135135	0.108108	0.0324324
36.8146	0.135135	0.162162	0.0288288
36.8351	0.216216	0.108108	0.0297297
36.8555	0.189189	0.108108	0.0378378
36.876	0.135135	0.216216	0.0324324
36.8965	0.22973	0	0.0189189
36.917	0.162162	0	0.0243243
36.9374	0.216216	0.108108	0.0387387
36.9579	0.216216	0.0540541	0.0351351
36.9784	0.256757	0.27027	0.0324324
36.9988	0.121622	0.0540541	0.0306306
37.0193	0.135135	0.0540541	0.0279279
37.0398	0.162162	0.216216	0.018018
37.0603	0.22973	0.0540541	0.0333333
37.0807	0.216216	0.108108	0.0225225
37.1012	0.27027	0.162162	0.0288288
37.1217	0.162162	0	0.0423423
37.1422	0.189189	0.108108	0.0252252
37.1626	0.22973	0.216216	0.0243243
37.1831	0.283784	0.108108	0.036036
37.2036	0.243243	0.162162	0.0261261
37.224	0.189189	0	0.0252252
37.2445	0.189189	0.0540541	0.0297297
37.265	0.202703	0.0540541	0.0216216
37.2855	0.243243	0.108108	0.0396396
37.3059	0.162162	0.162162	0.0306306
37.3264	0.189189	0.108108	0.0189189
37.3469	0.22973	0.108108	0.0234234
37.3674	0.202703	0.108108	0.0396396
37.3878	0.175676	0	0.0315315
37.4083	0.22973	0.162162	0.0225225
37.4288	0.243243	0.162162	0.0234234
37.4492	0.216216	0.108108	0.0261261
37.4697	0.175676	0.162162	0.0297297
37.4902	0.216216	0.162162	0.0216216
37.5107	0.297297	0.162162	0.0198198
37.5311	0.148649	0.108108	0.0306306
37.5516	0.162162	0	0.0243243
37.5721	0.283784	0.162162	0.0261261
37.5925	0.216216	0.108108	0.0369369
37.613	0.310811	0.0540541	0.0207207
37.6335	0.243243	0.108108	0.0261261
37.654	0.162162	0	0.0468468
37.6744	0.189189	0.0540541	0.0297297
37.6949	0.216216	0.216216	0.0288288
37.7154	0.202703	0.162162	0.027027
37.7359	0.297297	0.108108	0.0369369
37.7563	0.283784	0.108108	0.0387387
37.7768	0.216216	0.0540541	0.0342342
37.7973	0.324324	0.324324	0.0333333
37.8177	0.283784	0	0.0378378
37.8382	0.202703	0.162162	0.0225225
37.8587	0.405405	0.162162	0.0396396
37.8792	0.27027	0.162162	0.0225225
37.8996	0.324324	0	0.0306306
37.9201	0.324324	0.162162	0.0342342
37.9406	0.297297	0.0540541	0.0288288
37.9611	0.337838	0.378378	0.0324324
37.9815	0.216216	0.0540541	0.0297297
38.002	0.256757	0.162162	0.0225225
38.0225	0.243243	0.216216	0.0288288
38.0429	0.337838	0.108108	0.0306306
38.0634	0.432432	0.216216	0.0279279
38.0839	0.324324	0.108108	0.0234234
38.1044	0.175676	0.27027	0.0324324
38.1248	0.310811	0.378378	0.0279279
38.1453	0.256757	0.216216	0.0234234
38.1658	0.283784	0.0540541	0.0279279
38.1863	0.310811	0.162162	0.0315315
38.2067	0.310811	0.108108	0.0261261
38.2272	0.324324	0.216216	0.027027
38.2477	0.337838	0.324324	0.0171171
38.2681	0.189189	0.108108	0.0261261
38.2886	0.351351	0.162162	0.0297297
38.3091	0.283784	0.324324	0.0162162
38.3296	0.337838	0.162162	0.0315315
38.35	0.324324	0.108108	0.0369369
38.3705	0.297297	0.324324	0.0234234
38.391	0.405405	0.162162	0.0333333
38.4115	0.445946	0.216216	0.0279279
38.4319	0.472973	0.540541	0.036036
38.4524	0.202703	0.27027	0.0315315
38.4729	0.324324	0.108108	0.0261261
38.4933	0.310811	0.162162	0.0189189
38.5138	0.243243	0.108108	0.0324324
38.5343	0.297297	0.324324	0.018018
38.5548	0.513514	0.324324	0.0252252
38.5752	0.364865	0.162162	0.0324324
38.5957	0.459459	0	0.0288288
38.6162	0.405405	0.27027	0.0333333
38.6367	0.445946	0.378378	0.0279279
38.6571	0.405405	0.216216	0.027027
38.6776	0.445946	0.27027	0.0252252
38.6981	0.459459	0.108108	0.0243243
38.7185	0.405405	0.432432	0.0243243
38.739	0.527027	0.432432	0.0306306
38.7595	0.445946	0.162162	0.0243243
38.78	0.608108	0.0540541	0.0288288
38.8004	0.513514	0.216216	0.0279279
38.8209	0.662162	0.432432	0.0297297
38.8414	0.824324	0.216216	0.0261261
38.8619	0.72973	0.324324	0.0189189
38.8823	0.702703	0.27027	0.0333333
38.9028	0.810811	0.324324	0.027027
38.9233	0.756757	0.648649	0.0288288
38.9437	0.743243	0.540541	0.0162162
38.9642	0.878378	0.756757	0.0252252
38.9847	0.77027	0.432432	0.0306306
39.0052	0.932432	0.648649	0.0261261
39.0256	1.04054	0.864865	0.0351351
39.0461	1.21622	1.45946	0.0252252
39.0666	1.54054	1.18919	0.0297297
39.0871	1.60811	2.27027	0.0261261
39.1075	1.52703	2	0.027027
39.128	1.40541	1.67568	0.0306306
39.1485	1.78378	2.59459	0.0306306
39.1689	1.82432	2.37838	0.0243243
39.1894	2.2973	3.45946	0.0297297
39.2099	2.18919	2.91892	0.0225225
39.2304	2	4.10811	0.0288288
39.2508	1.97297	4.43243	0.027027
39.2713	2.39189	4.27027	0.0261261
39.2918	2.16216	4.91892	0.0342342
39.3123	2.41892	4.97297	0.0423423
39.3327	1.94595	4.59459	0.0288288
39.3532	1.87838	3.83784	0.0306306
39.3737	1.78378	3.67568	0.0288288
39.3941	1.51351	2.48649	0.0342342
39.4146	1.48649	2.48649	0.027027
39.4351	1.05405	1.40541	0.0261261
39.4556	1.28378	1.56757	0.0252252
39.476	1.01351	1.13514	0.0369369
39.4965	0.972973	1.02703	0.0351351
39.517	0.702703	0.648649	0.0315315
39.5375	0.77027	0.756757	0.0432432
39.5579	0.72973	0.702703	0.0234234
39.5784	0.5	0.378378	0.0324324
39.5989	0.648649	0.486486	0.0342342
39.6193	0.554054	0.432432	0.0225225
39.6398	0.554054	0.216216	0.0216216
39.6603	0.513514	0.27027	0.027027
39.6808	0.391892	0.378378	0.0306306
39.7012	0.459459	0.324324	0.0261261
39.7217	0.459459	0.216216	0.0387387
39.7422	0.283784	0.27027	0.0333333
39.7627	0.324324	0.216216	0.036036
39.7831	0.405405	0.27027	0.0315315
39.8036	0.22973	0.27027	0.0432432
39.8241	0.27027	0.162162	0.0486486
39.8445	0.283784	0.162162	0.0558559
39.865	0.22973	0.0540541	0.0459459
39.8855	0.216216	0.108108	0.0648649
39.906	0.216216	0.162162	0.0810811
39.9264	0.243243	0.216216	0.0648649
39.9469	0.297297	0.216216	0.0666667
39.9674	0.27027	0.162162	0.0765766
39.9879	0.324324	0.0540541	0.0747748
40.0083	0.175676	0	0.0576577
40.0288	0.297297	0.0540541	0.0630631
40.0493	0.189189	0.0540541	0.0675676
40.0697	0.297297	0.216216	0.0405405
40.0902	0.189189	0.27027	0.0459459
40.1107	0.243243	0.162162	0.0369369
40.1312	0.27027	0.108108	0.0315315
40.1516	0.189189	0.0540541	0.0288288
40.1721	0.202703	0.162162	0.0423423
40.1926	0.189189	0.108108	0.0252252
40.2131	0.135135	0.162162	0.0351351
40.2335	0.162162	0	0.0297297
40.254	0.189189	0.216216	0.0243243
40.2745	0.0945946	0.108108	0.0297297
40.2949	0.27027	0	0.0378378
40.3154	0.27027	0.0540541	0.027027
40.3359	0.22973	0	0.0225225
40.3564	0.202703	0.108108	0.0225225
40.3768	0.175676	0.108108	0.0324324
40.3973	0.162162	0.108108	0.0243243
40.4178	0.337838	0.162162	0.0288288
40.4383	0.108108	0.0540541	0.0324324
40.4587	0.202703	0.0540541	0.0252252
40.4792	0.216216	0.162162	0.0279279
40.4997	0.189189	0.216216	0.0387387
40.5201	0.0945946	0.0540541	0.0279279
40.5406	0.175676	0.216216	0.0297297
40.5611	0.27027	0.108108	0.0306306
40.5816	0.22973	0.108108	0.027027
40.602	0.202703	0.0540541	0.0243243
40.6225	0.22973	0.162162	0.0342342
40.643	0.283784	0	0.0207207
40.6635	0.216216	0.216216	0.0234234
40.6839	0.216216	0.108108	0.0306306
40.7044	0.135135	0.162162	0.0234234
40.7249	0.121622	0	0.0324324
40.7453	0.243243	0.162162	0.0315315
40.7658	0.243243	0.162162	0.0243243
40.7863	0.27027	0.0540541	0.0378378
40.8068	0.175676	0.0540541	0.0198198
40.8272	0.202703	0.0540541	0.0297297
40.8477	0.108108	0.27027	0.0252252
40.8682	0.202703	0.108108	0.0369369
40.8887	0.216216	0	0.0261261
40.9091	0.243243	0	0.0288288
40.9296	0.162162	0.216216	0.027027
40.9501	0.175676	0.378378	0.0288288
40.9705	0.148649	0.108108	0.0288288
40.991	0.148649	0	0.0315315
41.0115	0.189189	0.0540541	0.036036
41.032	0.202703	0.162162	0.0315315
41.0524	0.175676	0	0.0297297
41.0729	0.135135	0.0540541	0.0396396
41.0934	0.175676	0.0540541	0.0207207
41.1139	0.243243	0.0540541	0.0216216
41.1343	0.337838	0.108108	0.0252252
41.1548	0.27027	0.0540541	0.0324324
41.1753	0.175676	0.162162	0.0306306
41.1957	0.297297	0.216216	0.0288288
41.2162	0.22973	0.0540541	0.0207207
41.2367	0.27027	0.108108	0.0225225
41.2572	0.216216	0.162162	0.0279279
41.2776	0.324324	0.216216	0.0324324
41.2981	0.243243	0.108108	0.0315315
41.3186	0.216216	0	0.0243243
41.3391	0.189189	0.108108	0.0234234
41.3595	0.22973	0.0540541	0.027027
41.38	0.22973	0	0.0153153
41.4005	0.364865	0.0540541	0.0279279
41.4209	0.283784	0.108108	0.0216216
41.4414	0.297297	0	0.0198198
41.4619	0.243243	0	0.027027
41.4824	0.256757	0	0.0207207
41.5028	0.22973	0	0.0189189
41.5233	0.108108	0.162162	0.0243243
41.5438	0.216216	0.216216	0.0333333
41.5643	0.162162	0.0540541	0.0288288
41.5847	0.283784	0	0.0279279
41.6052	0.162162	0.0540541	0.0225225
41.6257	0.189189	0.108108	0.0324324
41.6461	0.189189	0.0540541	0.0225225
41.6666	0.148649	0.0540541	0.0297297
41.6871	0.243243	0.108108	0.0288288
41.7076	0.175676	0.0540541	0.0261261
41.728	0.27027	0	0.0261261
41.7485	0.0540541	0	0.0297297
41.769	0.121622	0.0540541	0.0306306
41.7895	0.202703	0.162162	0.0261261
41.8099	0.202703	0.0540541	0.036036
41.8304	0.162162	0.108108	0.0234234
41.8509	0.135135	0.0540541	0.0225225
41.8713	0.135135	0.108108	0.0279279
41.8918	0.135135	0	0.0288288
41.9123	0.121622	0.108108	0.0324324
41.9328	0.175676	0.0540541	0.0252252
41.9532	0.189189	0.0540541	0.0279279
41.9737	0.135135	0	0.0189189
41.9942	0.135135	0.108108	0.0234234
42.0147	0.283784	0.0540541	0.018018
42.0351	0.121622	0	0.0261261
42.0556	0.0945946	0	0.0252252
42.0761	0.121622	0.0540541	0.0297297
42.0965	0.256757	0.162162	0.0288288
42.117	0.108108	0.0540541	0.0297297
42.1375	0.148649	0.27027	0.0243243
42.158	0.121622	0.0540541	0.0324324
42.1784	0.135135	0.162162	0.0234234
42.1989	0.135135	0.108108	0.0306306
42.2194	0.135135	0.0540541	0.0324324
42.2399	0.175676	0.0540541	0.0297297
42.2603	0.148649	0.108108	0.0243243
42.2808	0.162162	0.108108	0.0279279
42.3013	0.148649	0.108108	0.0198198
42.3217	0.135135	0.216216	0.0225225
42.3422	0.0945946	0.108108	0.0279279
42.3627	0.148649	0	0.018018
42.3832	0.135135	0.0540541	0.0243243
42.4036	0.202703	0.0540541	0.0306306
42.4241	0.202703	0.0540541	0.0261261
42.4446	0.121622	0	0.0216216
42.4651	0.189189	0.0540541	0.0234234
42.4855	0.121622	0.108108	0.0315315
42.506	0.162162	0	0.0297297
42.5265	0.162162	0.0540541	0.0243243
42.5469	0.135135	0.0540541	0.0198198
42.5674	0.216216	0.0540541	0.0261261
42.5879	0.175676	0	0.027027
42.6084	0.121622	0	0.027027
42.6288	0.148649	0.216216	0.0279279
42.6493	0.22973	0.162162	0.027027
42.6698	0.0945946	0	0.0279279
42.6903	0.148649	0.0540541	0.0297297
42.7107	0.0810811	0.216216	0.0306306
42.7312	0.108108	0.108108	0.0198198
42.7517	0.108108	0.0540541	0.0207207
42.7721	0.148649	0	0.0306306
42.7926	0.148649	0.216216	0.0315315
42.8131	0.22973	0	0.0279279
42.8336	0.189189	0	0.0342342
42.854	0.0810811	0.108108	0.0342342
42.8745	0.121622	0.162162	0.0234234
42.895	0.135135	0.0540541	0.0189189
42.9155	0.189189	0	0.0207207
42.9359	0.189189	0.108108	0.0189189
42.9564	0.121622	0.0540541	0.0297297
42.9769	0.0945946	0	0.0261261
42.9973	0.175676	0.162162	0.0333333
43.0178	0.175676	0.108108	0.0225225
43.0383	0.202703	0	0.027027
43.0588	0.135135	0	0.0216216
43.0792	0.216216	0	0.0153153
43.0997	0.162162	0.0540541	0.027027
43.1202	0.216216	0	0.0324324
43.1407	0.148649	0.0540541	0.0234234
43.1611	0.121622	0.108108	0.0234234
43.1816	0.243243	0.0540541	0.0225225
43.2021	0.0810811	0.0540541	0.0252252
43.2225	0.202703	0.0540541	0.0333333
43.243	0.135135	0.0540541	0.0279279
43.2635	0.108108	0	0.0207207
43.284	0.135135	0	0.0243243
43.3044	0.121622	0	0.0369369
43.3249	0.162162	0.108108	0.0288288
43.3454	0.148649	0.216216	0.0225225
43.3659	0.162162	0	0.0243243
43.3863	0.243243	0	0.0288288
43.4068	0.148649	0.162162	0.0279279
43.4273	0.135135	0.108108	0.0198198
43.4477	0.108108	0.162162	0.0234234
43.4682	0.216216	0.0540541	0.0279279
43.4887	0.0810811	0.0540541	0.0207207
43.5092	0.162162	0	0.027027
43.5296	0.22973	0.0540541	0.0288288
43.5501	0.189189	0.162162	0.0252252
43.5706	0.121622	0.0540541	0.0243243
43.5911	0.162162	0.0540541	0.0261261
43.6115	0.0810811	0	0.0234234
43.632	0.189189	0.162162	0.0378378
43.6525	0.108108	0.162162	0.027027
43.6729	0.148649	0.108108	0.0324324
43.6934	0.0810811	0.0540541	0.0369369
43.7139	0.108108	0.0540541	0.0288288
43.7344	0.162162	0.162162	0.0369369
43.7548	0.216216	0	0.0324324
43.7753	0.108108	0	0.0297297
43.7958	0.135135	0.108108	0.0279279
43.8163	0.108108	0.0540541	0.0315315
43.8367	0.0810811	0.108108	0.0252252
43.8572	0.0675676	0.0540541	0.018018
43.8777	0.108108	0.108108	0.027027
43.8981	0.135135	0.108108	0.0216216
43.9186	0.108108	0.0540541	0.0396396
43.9391	0.135135	0.0540541	0.0216216
43.9596	0.0810811	0.108108	0.0198198
43.98	0.0810811	0.108108	0.0189189
44.0005	0.148649	0	0.0198198
44.021	0.0540541	0.162162	0.0198198
44.0415	0.148649	0.0540541	0.0207207
44.0619	0.162162	0.108108	0.027027
44.0824	0.0810811	0.108108	0.0216216
44.1029	0.0405405	0.0540541	0.0342342
44.1233	0.256757	0.162162	0.0243243
44.1438	0.162162	0.108108	0.0297297
44.1643	0.108108	0	0.0279279
44.1848	0.162162	0.0540541	0.0189189
44.2052	0.121622	0.108108	0.0225225
44.2257	0.135135	0.162162	0.0243243
44.2462	0.148649	0	0.0288288
44.2667	0.0810811	0	0.0306306
44.2871	0.283784	0.0540541	0.0225225
44.3076	0.216216	0	0.0243243
44.3281	0.108108	0	0.0279279
44.3485	0.243243	0.0540541	0.0243243
44.369	0.189189	0.0540541	0.0234234
44.3895	0.175676	0.0540541	0.0207207
44.41	0.108108	0.0540541	0.0243243
44.4304	0.148649	0	0.0162162
44.4509	0.108108	0	0.0351351
44.4714	0.121622	0.108108	0.0252252
44.4919	0.189189	0.108108	0.027027
44.5123	0.148649	0.0540541	0.0171171
44.5328	0.135135	0.216216	0.0216216
44.5533	0.162162	0.108108	0.0279279
44.5737	0.216216	0.162162	0.0216216
44.5942	0.148649	0.108108	0.0252252
44.6147	0.0810811	0.0540541	0.0288288
44.6352	0.0810811	0.108108	0.0306306
44.6556	0.108108	0.0540541	0.0153153
44.6761	0.202703	0	0.0207207
44.6966	0.175676	0.162162	0.0387387
44.7171	0.148649	0.108108	0.027027
44.7375	0.121622	0	0.0216216
44.758	0.121622	0.108108	0.0252252
44.7785	0.175676	0.216216	0.0261261
44.7989	0.175676	0.108108	0.0198198
44.8194	0.162162	0.216216	0.0333333
44.8399	0.0675676	0.162162	0.018018
44.8604	0.135135	0.108108	0.027027
44.8808	0.121622	0.108108	0.0153153
44.9013	0.202703	0.0540541	0.0117117
44.9218	0.121622	0	0.0189189
44.9423	0.121622	0.108108	0.018018
44.9627	0.148649	0	0.0243243
44.9832	0.121622	0.108108	0.0207207
45.0037	0.0810811	0.108108	0.0153153
45.0241	0.121622	0.162162	0.0369369
45.0446	0.0945946	0.0540541	0.0306306
45.0651	0.202703	0.0540541	0.0189189
45.0856	0.189189	0.216216	0.0243243
45.106	0.0810811	0.108108	0.0306306
45.1265	0.0675676	0.162162	0.0207207
45.147	0.0810811	0.108108	0.0234234
45.1675	0.162162	0.108108	0.0171171
45.1879	0.175676	0.108108	0.0216216
45.2084	0.148649	0	0.0216216
45.2289	0.135135	0.0540541	0.0279279
45.2493	0.135135	0.162162	0.0324324
45.2698	0.0675676	0.108108	0.0225225
45.2903	0.0540541	0.108108	0.0189189
45.3108	0.0540541	0.0540541	0.0252252
45.3312	0.135135	0	0.0252252
45.3517	0.0405405	0.108108	0.0216216
45.3722	0.135135	0.108108	0.0225225
45.3927	0.0945946	0.27027	0.0252252
45.4131	0.0945946	0.108108	0.0189189
45.4336	0.202703	0.162162	0.0288288
45.4541	0.148649	0.162162	0.0243243
45.4745	0.135135	0.0540541	0.0315315
45.495	0.216216	0.0540541	0.0207207
45.5155	0.0810811	0.216216	0.0216216
45.536	0.175676	0.108108	0.0234234
45.5564	0.0945946	0.108108	0.0198198
45.5769	0.121622	0.162162	0.018018
45.5974	0.135135	0.0540541	0.0225225
45.6179	0.162162	0.0540541	0.0243243
45.6383	0.0945946	0.162162	0.0117117
45.6588	0.202703	0.108108	0.027027
45.6793	0.135135	0.162162	0.0144144
45.6997	0.162162	0.0540541	0.027027
45.7202	0.121622	0	0.0252252
45.7407	0.121622	0.0540541	0.0225225
45.7612	0.202703	0.108108	0.018018
45.7816	0.243243	0.108108	0.0234234
45.8021	0.135135	0.0540541	0.0243243
45.8226	0.108108	0.162162	0.0261261
45.8431	0.162162	0	0.0189189
45.8635	0.162162	0.162162	0.0297297
45.884	0.283784	0.216216	0.0297297
45.9045	0.22973	0.108108	0.018018
[truncated: 200 more rows]

## Sheet: Figure 3C&D
x	2θ	d(002)
0	6.41	13.77
0.018	6.53	13.51
0.045	7.1	12.43

## Sheet: Figure 4B
σ	Δγ = γ - 90.825
0	0
0.1	0.9 ± 0.5
0.3	1.7 ± 0.6
0.5	6.3 ± 0.9

## Sheet: Figure 4C
2θ	σ = 0	σ = 0.1	σ = 0.3
4	26.6757	25.6567	13.2432
4.02047	24.9459	27.4585	12.7432
4.04095	26.5946	25.8674	12.3243
4.06142	27.3784	25.7568	13.973
4.08189	25.4324	26.4595	13.7162
4.10236	26.7027	25.7973	13.0541
4.12284	26.0541	25.6216	12.6622
4.14331	26.2973	24.8919	13.527
4.16378	26.4189	26.3243	12.8919
4.18425	26.973	28.1892	15.3649
4.20473	27.1081	27.3514	13.9865
4.2252	28.2027	27.5811	14.3378
4.24567	27.9054	27.7027	14.7297
4.26615	28.5811	27.8919	15.2162
4.28662	29.5676	29.2973	14.7162
4.30709	31.3243	29.527	14.2568
4.32756	31.527	27.3919	14.9054
4.34804	32.3514	29.9324	13.9865
4.36851	33.6757	29.3378	15.2973
4.38898	35.527	30.7973	14.6081
4.40945	37.2973	30.2432	13.9054
4.42993	39.5946	30.9054	14.0541
4.4504	40.8108	31.5811	14.5946
4.47087	40.1216	33.0405	14.6892
4.49134	41.473	32.9054	14.4054
4.51182	41.9189	33.4459	15.5405
4.53229	43.7297	32.8378	15.8108
4.55276	43.7432	32.5	16.3108
4.57324	47.1351	35.1622	18.3649
4.59371	49.7432	34.2027	20.1622
4.61418	54.5811	34.1081	23.0946
4.63465	60.3243	36.9054	26.6622
4.65513	66.7027	39.5811	25.1892
4.6756	77.0405	42.5405	19.2568
4.69607	87	47.2703	19.473
4.71654	101.378	49.9324	20.3108
4.73702	121.459	56.6892	18.7432
4.75749	147.392	67.5811	19.9595
4.77796	172.635	75.0946	21.2162
4.79844	203.122	89.9865	18.9865
4.81891	239.5	92.4054	20.0811
4.83938	277.622	103.473	23.4324
4.85985	359.351	126.932	24.0541
4.88033	387.608	130.378	25.6351
4.9008	423.824	149.581	32.7568
4.92127	473.676	181.689	31.3649
4.94174	422.432	173.676	36.7027
4.96222	381.865	209.905	51.6216
4.98269	315.878	226.635	53.4189
5.00316	265.959	204.162	65.4595
5.02364	219.324	203.514	107.743
5.04411	170.297	185.135	185.919
5.06458	147.041	152.73	309.27
5.08505	125.189	161.77	499.568
5.10553	108.432	137.486	590.365
5.126	89.5946	116.081	363.189
5.14647	76.1892	118.041	272.419
5.16694	67.4595	92.3243	217.527
5.18742	62.3243	79.7703	135.743
5.20789	56.1622	78.5135	138.23
5.22836	52.7432	65.8378	155.432
5.24884	49	56.7027	101.108
5.26931	43.6081	51.3649	79.3108
5.28978	43.8919	45.3784	69.6757
5.31025	41.8514	43.9865	43.1081
5.33073	40.6081	41.6081	37.0676
5.3512	39.5	38.4595	34.5405
5.37167	37.5541	36.7703	27.7838
5.39214	37.0541	35.7973	25.7973
5.41262	37.0811	34.473	26.5541
5.43309	35.3378	35.6351	22.7297
5.45356	34.9865	34.3919	22.0405
5.47403	34.473	33.4189	22.2432
5.49451	33.3378	34.9054	22
5.51498	33.4595	34.3919	22.4459
5.53545	34	35.4054	20.5946
5.55593	33.6486	35.0541	20.2568
5.5764	32.6351	33.9865	20.8243
5.59687	33.2568	33.473	19.027
5.61734	33.9865	31.5541	20.2973
5.63782	33.1892	34.0541	19.4865
5.65829	33.2297	32.5135	20.6757
5.67876	33.1892	33.9324	19.3649
5.69923	32.3108	33.2027	19.3378
5.71971	32.7973	33.5946	19.3919
5.74018	33.6757	32.7162	18.8919
5.76065	32.1892	33.2703	18.4324
5.78113	33.4054	33.0676	18.3108
5.8016	32.0676	33.6622	19.5405
5.82207	31.2027	33.6757	19.0405
5.84254	33.1757	33.1757	18.4595
5.86302	31.7703	33.2973	18.3784
5.88349	31.7703	34.473	19.6757
5.90396	32.4189	33.9459	18.8514
5.92443	32.0946	32.5676	19.6892
5.94491	32.1892	33.4459	19.2838
5.96538	32.9054	33.0405	18.8649
5.98585	31.973	35.2838	18.7703
6.00633	32.2703	33.6757	19.0676
6.0268	33.3243	33.3649	19.3378
6.04727	32.027	32.6892	19.3919
6.06774	33	34.8919	18.3919
6.08822	33.0676	33.0541	18.1622
6.10869	32.4054	33.7973	19.8514
6.12916	33.7703	32.5541	19.7162
6.14963	34.0811	33.973	20.5135
6.17011	32.7162	34.4595	20.4054
6.19058	33.6622	32.7162	20.0811
6.21105	33.7838	35.2297	19.7297
6.23153	33.3649	34.6081	19.6486
6.252	33.7838	33.8919	19.4054
6.27247	33.1892	34.2703	19.8378
6.29294	33.3243	35.1216	19.3108
6.31342	34.3919	34.8919	20.2568
6.33389	33.973	34.6892	20.4595
6.35436	32.8919	33.1622	20.4324
6.37483	32.2162	35.2432	20
6.39531	32.2838	34.527	20.0946
6.41578	33.6486	34.4189	20.4595
6.43625	33.3784	33.8514	19.7162
6.45672	33.2162	35.2162	20.2297
6.4772	32.8243	35.1757	19.9595
6.49767	33.6486	35.0811	19.6081
6.51814	33.3649	34.7162	18.9459
6.53862	34.1892	34.6216	19.2838
6.55909	33.7838	35.027	19.9189
6.57956	33.2838	35.7297	20.9054
6.60003	34.5541	35.7297	21.027
6.62051	32.8108	33.8649	21.6351
6.64098	33.9189	34.8514	20.6757
6.66145	34.6081	34.5811	20.9865
6.68192	34	35.8108	20.1622
6.7024	32.473	34.9865	20.8378
6.72287	33.3514	35.1216	20.6892
6.74334	32.9324	34.527	20.8243
6.76382	32.6216	34.9595	20.3784
6.78429	34.6486	34.3378	21.1486
6.80476	33.3378	33.3514	20.5811
6.82523	34.2973	33.8108	20.2838
6.84571	33.8378	34.2027	20.6081
6.86618	33.2027	33.3784	20.6486
6.88665	33.9865	33.1486	20.2162
6.90712	35.1081	32.4054	20.9054
6.9276	33.5541	34.8108	20.0811
6.94807	33.2973	33.6892	19.9865
6.96854	32.6622	33.9459	19.6081
6.98902	32.9865	33.7432	19.8514
7.00949	33.0676	33.4189	20.027
7.02996	33.0676	34.1351	19.527
7.05043	32.473	31.9865	20.1757
7.07091	32.4054	33.6892	20.4595
7.09138	31.9595	34.2703	19.8243
7.11185	33.0405	33.3784	20.5405
7.13232	32.5135	33.3243	19.4595
7.1528	31.9189	34.0405	19.8243
7.17327	33.2568	32.7568	19.5946
7.19374	33.0541	33.2568	20.6216
7.21422	32.4865	30.9189	20.3919
7.23469	32.6892	32.6351	19.4865
7.25516	32.6351	32.4189	19.8243
7.27563	32.9189	33.1486	20.1486
7.29611	32.5946	31.8108	19.1351
7.31658	32.7838	31.0135	20.1486
7.33705	33.527	32.027	20.0405
7.35752	33.473	31.9189	20.1757
7.378	33.2297	33.8919	19.6351
7.39847	32.5946	32.3919	19.527
7.41894	32.6216	31.3784	19.0946
7.43941	32.6081	32.7162	19.5541
7.45989	31.7432	30.9595	19.9595
7.48036	32.5676	30.9054	20.4324
7.50083	33.4189	31.1351	20.1081
7.52131	31.3378	30.7568	19.3378
7.54178	32.1892	30.1892	19.0811
7.56225	31.7027	31.5405	20.1216
7.58272	32.3784	29.8243	20.1081
7.6032	30.5946	30.8919	20
7.62367	33.5405	30.6216	19.0811
7.64414	30.6892	31.1892	19.9595
7.66461	31.4865	30.1351	19.2162
7.68509	32.1216	30.5541	19.3378
7.70556	32.3108	30.3514	19.6757
7.72603	32.4459	29.6351	19.5946
7.74651	30.6486	30.3514	19.8514
7.76698	30.5405	29.8919	19.8108
7.78745	30	29.7838	19.473
7.80792	31.1622	28.0541	19.7703
7.8284	31.1081	30.527	19.7568
7.84887	32.2838	28.8243	19.0541
7.86934	31.2973	27.9595	18.8649
7.88981	32.1216	28.1892	19.4324
7.91029	31.1486	28.8108	20.4459
7.93076	31.1486	29.1351	19.2432
7.95123	31.5	27.7838	19.6351
7.97171	30.9054	27.4595	19.6216
7.99218	31.5811	27.9865	19.3649
8.01265	31.7432	27.9865	18.4595
8.03312	30.7973	28.4324	19.3514
8.0536	31.0541	28.4595	19.3108
8.07407	31.1892	27.0946	18.1622
8.09454	29.7162	27.5541	18.7162
8.11501	31.2432	27.9865	18.8378
8.13549	31.3108	27.6351	19.473
8.15596	29.0676	27.027	18.1351
8.17643	30.8514	27.5135	17.8108
8.1969	30.0541	27.1216	18.4865
8.21738	28.6892	27.6351	18.6892
8.23785	29.2027	25.6486	18.3243
8.25832	29.8514	26.8649	18.1216
8.2788	29.7838	27.0946	17.6081
8.29927	30.3243	24.2568	18.3378
8.31974	29.5811	24.9459	18.0676
8.34021	30.7703	24.8378	18.0676
8.36069	29.027	25.7838	17.6757
8.38116	29.8649	25.2568	18.2432
8.40163	29.7703	25.5135	18.0405
8.4221	28.9324	24.0135	18.0135
8.44258	29.2838	25.2432	17.6216
8.46305	29.9054	24.4189	17.9189
8.48352	28.8649	24.7432	18.4459
8.504	29.5676	24.1757	17.3243
8.52447	28.8649	24.0135	17.7432
8.54494	29.4189	24.0811	17.6486
8.56541	29.3649	23.8378	18.6081
8.58589	29.3919	23.6081	17.6622
8.60636	28.0811	23.527	17.5541
8.62683	27.8514	23.3108	17.5405
8.6473	29.4595	22.2703	16.4189
8.66778	28.3514	22.9054	16.1757
8.68825	28.6351	23.7027	17.9459
8.70872	28.6216	24.3108	17.1892
8.7292	28.8108	22.4865	16.5135
8.74967	29.0135	21.9324	16.5676
8.77014	29.4865	21.7297	17
8.79061	28.7568	22.4324	17.4595
8.81109	28.2297	22.2973	17.0811
8.83156	29.1081	22.7027	17
8.85203	29.5676	22.5946	16.0135
8.8725	28.0811	21.0405	15.9865
8.89298	28.1216	21.4865	16.3649
8.91345	28.527	22.6892	17.0946
8.93392	28.5946	22.4459	17.3649
8.9544	28.3514	20.7973	18.2973
8.97487	28.2162	20.8108	17.0135
8.99534	27.3108	21.3919	18.6081
9.01581	27.2703	20.527	17.3378
9.03629	28.0676	21.473	17.2027
9.05676	28.3514	21.3649	17.973
9.07723	28.3243	20.6351	16.8649
9.0977	27.6486	19.7432	16.3378
9.11818	27.9054	21.5811	16.9595
9.13865	27.8108	20.4459	17.2703
9.15912	27.6757	19.8784	16.8378
9.17959	28.0811	20.3378	17.0405
9.20007	27.5541	20.1486	16.5811
9.22054	27.8243	20.8784	16.6486
9.24101	27.5541	20.6486	16.0946
9.26149	26.7973	19.3649	17.4595
9.28196	28.5135	19.1351	16.6622
9.30243	27.1216	19.2297	16.973
9.3229	27.6216	19.9865	16.4189
9.34338	28.0811	19.3919	17.7297
9.36385	29.0541	20.4189	16.8784
9.38432	28.9595	20.7973	16.9054
9.40479	29.9595	20.0541	16.9459
9.42527	30.3919	19.2027	16.9324
9.44574	31.473	19.3784	16.2838
9.46621	28.8108	19.7432	16.3108
9.48669	31.1216	19.7297	16.1622
9.50716	32.5405	20	16.5405
9.52763	33.6351	20.2027	17.2027
9.5481	35.0676	20.1351	16.6892
9.56858	37.2432	20.6081	16.4459
9.58905	38.4054	20.7162	17.5541
9.60952	40.0946	21.1757	17.0676
9.62999	44.2703	21.5946	17.2162
9.65047	47.9459	22.4595	17.3919
9.67094	52.3649	24.1486	16.7973
9.69141	59.4459	26.2568	17.7838
9.71189	65.0811	28.1216	18.1892
9.73236	74.0676	29.4189	18.1622
9.75283	79.5405	29.3784	17.8784
9.7733	85.1351	33.1892	18.8919
9.79378	81.3108	36.3378	19.9189
9.81425	77.7568	36.5405	19.3649
9.83472	68.9324	38.4324	19.9595
9.85519	63.2162	35.9054	22.5946
9.87567	54.6892	35.2838	24.8378
9.89614	49.027	35.7973	33.5541
9.91661	45.5541	31.4459	49.5676
9.93709	40.8108	33.2027	64.1216
9.95756	38.2432	29.9189	90.0946
9.97803	35.0541	29.0405	84.1081
9.9985	34.5405	28	64.5811
10.019	32.4865	27.2703	51.3784
10.0394	30.9324	25.2568	32.7432
10.0599	29.9459	25.2297	26.2568
10.0804	30.5811	23.8514	23.8514
10.1009	28.8649	23.1216	21.7973
10.1213	28.0135	23.5676	22.1351
10.1418	27.0135	21.473	22.7027
10.1623	27.5946	20.7703	23.2162
10.1828	26.1622	19.527	23.9459
10.2032	26.1757	19.4324	28.2703
10.2237	26.9054	19.5	27.5946
10.2442	26.1351	18.2162	25.7568
10.2646	25.7973	18.2973	23.4054
10.2851	25.7838	17.7432	19.8514
10.3056	26.5676	16.6622	18.7162
10.3261	25.8514	18.0135	18.8243
10.3465	26.2568	16.7568	17.9865
10.367	25.8378	15.9595	17.1757
10.3875	25.9595	16.973	17.0811
10.408	25.3243	16.1486	17.2162
10.4284	24.8784	18.2162	16.8378
10.4489	25.8243	17.973	17.4054
10.4694	26.2162	16.4459	16.3514
10.4898	25.6757	17.2703	16.8108
10.5103	25.1622	16.6892	16.0811
10.5308	25.6486	17.1486	17.5
10.5513	25.3919	16.8243	17.4189
10.5717	24.8919	16.2432	16.8784
10.5922	24.7027	16.8514	16.1892
10.6127	25.6757	15.7432	15.6216
10.6332	23.9324	15.9054	16.527
10.6536	24.5676	16.2297	16.3243
10.6741	24.7432	15.4324	16.3919
10.6946	23.527	15.8919	16.4459
10.715	23.8108	15.973	16.9189
10.7355	23.6622	15.0676	16.1351
10.756	25.3919	15.7703	16.7432
10.7765	24.1351	16.1757	16.473
10.7969	24.5676	16.4054	16.9189
10.8174	24.1081	16.0541	16.8378
10.8379	24.027	15.6486	16
10.8584	25.3649	15.1757	16.1757
10.8788	24.3919	15.473	15.8919
10.8993	23.4459	15.6081	16.6351
10.9198	24.7838	16.3243	15.5405
10.9402	23.1216	15.6622	16.1081
10.9607	24.6351	16.5811	16.3784
10.9812	24.4054	16.4054	16.0541
11.0017	23.6757	15.9595	16.1081
11.0221	22.8919	16.0541	16.7703
11.0426	24.9865	15.2703	16.6622
11.0631	23.8649	16.0405	16.6081
11.0836	23.2568	15.0405	15.5
11.104	23.3784	16.9865	16.0541
11.1245	23.8649	15.8919	17.527
11.145	24.7568	15.7432	15.8243
11.1654	22.8784	16.0676	16.3649
11.1859	23.8378	15.2973	16.8378
11.2064	22.5811	16.027	16.5811
11.2269	23.4595	15.527	16.7838
11.2473	23.6351	15.6486	16.1351
11.2678	23.3649	15.5946	15.7297
11.2883	22.7838	15.6486	16.5135
11.3088	22.973	15.2297	16.1351
11.3292	23.3514	15.7973	15.4189
11.3497	22.9324	15.9865	17.0405
11.3702	22.9054	14.9054	17.1216
11.3906	23.9054	15.2432	15.6622
11.4111	23.8243	16.1351	16.8919
11.4316	23.9595	16.4054	16.3108
11.4521	23.4324	15.6351	16.3243
11.4725	24.5946	15.6216	16.3108
11.493	23.2973	15.6757	16.9595
11.5135	23.2027	14.8378	16.1216
11.534	23.1892	15.527	16.7162
11.5544	24.1757	15.3108	16.7838
11.5749	23.6351	15.4459	17.1892
11.5954	23.973	16.2432	16.4054
11.6158	23.3649	15.4054	16.0135
11.6363	22.5	15.6486	16.527
11.6568	22.6892	15.7297	16.4865
11.6773	22.473	15.2568	16.8784
11.6977	22.0946	15.473	15.7432
11.7182	22.5811	16	16.6216
11.7387	22.5811	15.3784	16.6622
11.7592	23.027	14.9865	17.1351
11.7796	22.9865	15.3919	17.7838
11.8001	22.1757	15.4595	16.8649
11.8206	22.2568	16.1622	16.8108
11.841	22	15.1486	17.3378
11.8615	21.9595	15.8784	16.4595
11.882	22.4865	15.4865	15.8243
11.9025	21.4054	15.0135	16.3784
11.9229	22.3784	15.5	17.6486
11.9434	21.8243	15.7297	16.4054
11.9639	22.4459	16.0541	16.5135
11.9844	21.2027	15.3243	16.6757
12.0048	22.0541	15.5946	16.7297
12.0253	22.1892	16.0405	15.973
12.0458	21.9595	15.8514	16.7568
12.0662	21.5541	15.9189	17.0135
12.0867	21.5946	15.4189	16.2432
12.1072	21.9324	16.1622	16.8243
12.1277	22.0541	15.7703	16.6622
12.1481	22.7838	15.7027	16.6892
12.1686	21.2432	15.6081	16.2432
12.1891	22.0946	15.4054	16.2027
12.2096	21.6757	14.9324	16.973
12.23	22.4054	15.5676	16.7838
12.2505	23.0541	14.5405	16.8243
12.271	21.973	15.9324	16.6351
12.2914	21.6351	14.8919	16.9459
12.3119	21.7162	15.0676	16.9054
12.3324	21.5405	16.0676	16.6757
12.3529	21.6622	15.3378	16.0135
12.3733	21.4865	15.7162	16.473
12.3938	21.7027	14.7162	15.5
12.4143	20.3919	15.6892	16.2703
12.4348	21.9459	14.9459	16.1216
12.4552	20.6892	15.2297	16.9054
12.4757	20.1351	15.5676	16.4189
12.4962	20.5946	14.9054	16.1081
12.5166	20.9189	15.027	16.3784
12.5371	20.5	14.527	15.5135
12.5576	19.5	14.1892	15.7973
12.5781	19.9189	15.4054	16.4865
12.5985	20.6486	15.3378	16.7297
12.619	20.2432	15.2432	16.473
12.6395	20.2703	14.6081	16.5811
12.66	19.0676	15.0541	16.7027
12.6804	19.7838	14.6486	16.6757
12.7009	19.4054	15.9324	16.473
12.7214	18.9189	15.3108	16.3649
12.7418	19.5135	14.7162	15.8919
12.7623	19.6081	14.4865	16.3784
12.7828	19.7297	14.8243	15.3378
12.8033	19.3919	14.7162	15.8108
12.8237	18.3514	14.6622	15.6081
12.8442	18.8378	15.0676	16.0946
12.8647	19.7568	14.2568	16.1486
12.8852	18.3919	15.7162	16.7162
12.9056	18.6622	16.027	15.6757
12.9261	18.8784	15.1216	16.2973
12.9466	18.7703	15.5135	15.2297
12.967	18.3784	14.7432	17.0541
12.9875	19.8108	15.0946	14.9865
13.008	18.4324	15.4054	15.5946
13.0285	19.1486	15.3514	15.8243
13.0489	19.2027	14.5811	16.1081
13.0694	18.1892	14.4324	15.7432
13.0899	18.9459	15.0405	15.3649
13.1104	18.8649	14.9189	15.2838
13.1308	17.8108	14.7027	15.3243
13.1513	18.6216	15.6622	15.0811
13.1718	19.0541	15.3919	16.2703
13.1922	18.8514	14.7162	15.6216
13.2127	18.3243	15	15.7973
13.2332	17.8919	15.2838	15.1351
13.2537	18.1486	13.973	15.4054
13.2741	17.7162	14.4865	15.8919
13.2946	18.1486	14.3378	16.2027
13.3151	17.5946	14.0541	15.027
13.3356	17.8514	14.7973	15.4595
13.356	17.7297	14.7568	15.527
13.3765	17.6351	14.3784	15.6486
13.397	17.4459	15.1351	14.7838
13.4174	17.1486	14.9595	16.2973
13.4379	18.2838	14.027	16.2162
13.4584	17	15.0946	14.6216
13.4789	16.7838	14.4189	14.9189
13.4993	16.8514	15.3108	15.2027
13.5198	16.8378	15.0541	14.9189
13.5403	17.7297	14.7297	14.7568
13.5608	17.473	14.2027	14.2703
13.5812	17.3919	14.4595	15.1216
13.6017	17.027	14.0135	14.6081
13.6222	16.7162	14.2838	15.1892
13.6426	16.027	14.4054	15.2432
13.6631	16.2838	13.2973	14.9865
13.6836	17.4865	14.4189	14.4459
13.7041	16.973	14.8649	14.2568
13.7245	15.7703	15.0135	14.8919
13.745	15.7027	14.6757	14.9054
13.7655	16.4865	13.8243	14.1351
13.786	16.4054	14.2973	15.1081
13.8064	15.5	13.4459	13.9459
13.8269	15.9459	14.3243	13.7027
13.8474	16.7432	14.1351	15.0541
13.8678	16.3784	14.8243	14.3649
13.8883	16.2703	13.5405	13.9595
13.9088	15.6351	13.7703	13.7432
13.9293	16.4324	13.7027	14.0405
13.9497	16.6216	13.9595	13.4324
13.9702	16.4189	14.9595	14.5
13.9907	16.2027	13.5811	14.4865
14.0112	16.1622	14.1486	13.9595
14.0316	15.9459	13.527	13.7973
14.0521	16.1081	13.7432	14.1757
14.0726	15.3243	14.9324	13.1216
14.093	16.1622	13.2297	13.7703
14.1135	15.5541	13.8108	14.2838
14.134	16.6351	14.1486	13.9324
14.1545	15.1216	14.3378	13.8784
14.1749	15.5405	13.9324	14.1081
14.1954	15.4865	14.7162	13.7838
14.2159	15.7838	13.9054	13.5946
14.2364	14.8784	13.4324	13.6622
14.2568	14.7838	13.9054	14.0135
14.2773	15.8243	13.8784	13.0676
14.2978	16.7973	13.473	13.473
14.3182	15.527	14.027	13.5
14.3387	16.8784	14.0676	13.8108
14.3592	15.7973	13.8243	13.3378
14.3797	16.1081	13.6622	13.5
14.4001	16.6351	13.7568	14.1622
14.4206	17.1486	14.9459	13.473
14.4411	17.027	13.7297	13.9324
14.4616	18.8243	14.4054	13.0405
14.482	18.5676	14.6622	13.2568
14.5025	20.2027	14.8378	13.5405
14.523	21.1622	15.1622	13.3919
14.5434	24.1622	14.9595	13.2703
14.5639	26.3919	15.2297	13.8108
14.5844	29.8378	15.8784	13.2162
14.6049	32.1351	16.1622	12.8243
14.6253	34.2162	16.6351	14.0135
14.6458	35.527	17.7162	13.6757
14.6663	34.8649	18.473	13.6757
14.6868	33.5405	18.8378	13.9865
14.7072	30.5	19.4054	13.5811
14.7277	27.027	19.6892	15.4459
14.7482	24.3108	19	14.9324
14.7686	22.2973	19.5	16
14.7891	21.9459	18.2162	20
14.8096	19.3919	17.9459	24.3378
14.8301	18.7297	17.3919	26.0811
14.8505	16.7838	16.6081	31.1757
14.871	15.7568	16.973	26.0676
14.8915	15.4865	15.2838	22.7432
14.912	14.8243	15.5541	19.3378
14.9324	15.0946	15.2838	15.7568
14.9529	14.2027	14.9324	14.6351
14.9734	13.7432	14.973	13.4459
14.9938	13.6081	13.7568	14.473
15.0143	13.4189	14.3243	13.2162
15.0348	13.2027	15.1216	13.1216
15.0553	12.8784	14.5676	12.4054
15.0757	12.9189	14.1216	12.973
15.0962	12.9054	13.6216	13.027
15.1167	12.1081	14.5	13.2027
15.1372	12.8243	13.3108	12.8243
15.1576	12.527	13.5405	13.1351
15.1781	12.6486	13.973	12.9189
15.1986	12.3243	13.3919	14.0811
15.219	12.4324	12.6622	14.0811
15.2395	12.4865	12.9189	13.7027
15.26	11.5541	12.973	12.5405
15.2805	12.6216	12.3514	13.3378
15.3009	12.4865	12.3243	12.5811
15.3214	12.0676	12.8514	11.527
15.3419	12.2027	12.4324	12.3243
15.3624	12.2973	12.0541	11.5405
15.3828	12.3784	12.5946	11.4324
15.4033	12.4189	12.3649	11.6081
15.4238	12.2027	12.0946	11.8649
15.4442	11.5	12.1486	11.8108
15.4647	12.0811	12.2297	11.6757
15.4852	11.2027	11.7703	11.5405
15.5057	11.3514	12.5811	12.027
15.5261	11.5811	12.2027	11.3243
15.5466	12.2838	11.7973	11.6486
15.5671	11.8649	12.5135	11.3784
15.5876	11.3784	11.9595	11.2838
15.608	11.3919	12.3243	12.6486
15.6285	10.7027	12.0405	10.9459
15.649	11.5946	12.1081	11.0541
15.6694	10.9324	12.5541	10.7703
15.6899	12.0135	11.5541	11.0405
15.7104	11.2838	12.3378	11.473
15.7309	11.3919	11.5541	11.4189
15.7513	12.1892	11.8784	11.1757
15.7718	11.1216	12.1892	11.5541
15.7923	12.0541	11.6757	9.77027
15.8128	11.8243	12	11.4054
15.8332	11.473	12.527	10.4324
15.8537	11.2027	12.2027	11.5405
15.8742	11.0676	12.4865	10.3784
15.8946	11.3108	11.1216	10.9459
15.9151	10.8649	11.6351	11.0135
15.9356	11.7297	11.6216	10.5811
15.9561	10.8378	12.4865	10.973
15.9765	11.0541	11.4459	10.7703
15.997	10.8649	11.0676	10.3378
16.0175	10.9054	11.5405	10.7297
16.038	10.7703	11.3378	10.9324
16.0584	10.6216	12.4459	10.6081
16.0789	10.9595	12.1216	10.6892
16.0994	9.98649	11.9054	10.5946
16.1198	11.2162	11.9595	10.7973
16.1403	10.6351	11.5405	10.6486
16.1608	11.0811	11.5946	10.0405
16.1813	10.6216	11.3514	10.8784
16.2017	9.81081	10.8649	10.8649
16.2222	9.91892	11.2432	10.3378
16.2427	10.2162	11.3919	10.3919
16.2632	10.7162	11.2838	9.75676
16.2836	10.6216	11.3108	10.7432
16.3041	10.0135	11.4865	10.4054
16.3246	10.3919	10.8784	10.6486
16.345	10.5676	11.7568	11.4324
16.3655	10.4865	11.6081	10.9189
16.386	10.3919	11.6216	10.5
16.4065	10.6351	11.5135	10.5811
16.4269	10.6622	11.4459	10.2432
16.4474	10.027	10.7973	9.87838
16.4679	10.2027	11.9189	11.027
16.4884	10.1622	11.027	10.7432
16.5088	10.0811	10.4459	10.2432
16.5293	10.1757	11.1622	9.97297
16.5498	9.43243	11.5541	9.64865
16.5702	10.4595	11.3108	10.2027
16.5907	9.86486	11.4459	10.2703
16.6112	9.7973	10.2568	9.98649
16.6317	10.5946	11.2297	10.1892
16.6521	9.83784	11.3108	9.7027
16.6726	9.7027	11.5811	9.60811
16.6931	10.5405	10.6486	9.64865
16.7136	9.27027	9.94595	9.91892
16.734	10.3919	11.3378	10.5405
16.7545	9.72973	11.1757	9.7973
16.775	10.3108	11.4865	9.95946
16.7954	9.56757	10.8784	9.94595
16.8159	9.89189	10.1757	9.32432
16.8364	9.87838	11.4865	9.75676
16.8569	9.97297	10.8784	10.2027
16.8773	10.2027	11.2027	9.45946
16.8978	9.64865	10.7973	9.14865
16.9183	9.77027	11.3784	9.85135
16.9388	9.2973	11.8378	9.93243
16.9592	9.13514	10.9189	9.82432
16.9797	9.28378	10.1892	9.93243
17.0002	9.93243	11.6351	9.60811
17.0206	10.1892	10.4459	10.4324
17.0411	9.35135	10.8378	10.1622
17.0616	9.56757	11.0135	10.2838
17.0821	9.40541	10.4189	9.67568
17.1025	9.28378	10.9324	9.89189
17.123	9.35135	11.3378	9.91892
17.1435	9.48649	10.527	9.72973
17.164	9.82432	10.9189	9.95946
17.1844	8.86486	10.7297	9.48649
17.2049	9.33784	10.1351	9.59459
17.2254	9.05405	10.5946	9.71622
17.2458	9.2973	10.7027	9.54054
17.2663	9.56757	10.5405	9.51351
17.2868	9.21622	11.0405	9.16216
17.3073	10.0946	10.7297	9.27027
17.3277	8.78378	10.4324	9.82432
17.3482	9.36486	10.8108	8.94595
17.3687	8.78378	11.8378	9.55405
17.3892	9.97297	11.4459	8.97297
17.4096	9.60811	11.027	9.09459
17.4301	9.2027	10.8919	8.94595
17.4506	8.86486	10.6351	9.67568
17.471	8.95946	10.6216	9.14865
17.4915	9.17568	11.0405	9.36486
17.512	9.36486	11.2027	9.14865
17.5325	9.04054	10.9054	8.97297
17.5529	8.52703	10.9054	9.52703
17.5734	9.09459	10.3649	9.41892
17.5939	9.52703	11.1351	9.36486
17.6144	9.2973	10	9.27027
17.6348	9.62162	10.1757	9.33784
17.6553	9.51351	9.78378	9.39189
17.6758	9.31081	10.1892	9.37838
17.6962	8.86486	10.8108	9.51351
17.7167	7.91892	10.6216	8.75676
17.7372	9.40541	10.1757	9.18919
17.7577	9.17568	10.7162	10.027
17.7781	9.37838	9.87838	9.22973
17.7986	8.86486	9.74324	9.27027
17.8191	8.98649	9.98649	9.02703
17.8396	8.44595	10.1351	9.82432
17.86	9.13514	9.77027	9.2973
17.8805	9.06757	10.3514	10.1757
17.901	8.91892	11.3243	9.48649
17.9214	8.67568	10.473	9.13514
17.9419	9.08108	10.5135	9.09459
17.9624	8.86486	11.4054	8.63514
17.9829	8.89189	9.74324	8.91892
18.0033	8.59459	10.3243	8.16216
18.0238	8.59459	10.9324	9.33784
18.0443	9	10.3108	8.68919
18.0647	8.90541	10.4865	8.89189
18.0852	8.86486	9.85135	9
18.1057	8.81081	10.9595	9
18.1262	8.08108	10.9324	9.08108
18.1466	8.44595	10	8.71622
18.1671	8.7973	9.91892	9.33784
18.1876	8.83784	10.3243	8.94595
18.2081	8.85135	9.78378	9.22973
18.2285	8.55405	9.21622	9.22973
18.249	8.62162	10.2027	8.7973
18.2695	8.22973	10.3649	8.67568
18.2899	8.16216	9.28378	8.09459
18.3104	8.63514	9.51351	8.83784
18.3309	8.10811	9.86486	8.33784
18.3514	9.28378	10.1081	8.95946
18.3718	8.14865	10.5676	8.5
18.3923	8.71622	10.2838	8.06757
18.4128	7.87838	10.2568	8.2973
18.4333	8.90541	9.16216	9.01351
18.4537	9.2027	10.1892	8.44595
18.4742	8.25676	10	8.2973
18.4947	8.72973	9.7027	8.90541
18.5151	8.64865	10.6757	8.64865
18.5356	8.44595	9.74324	8.85135
18.5561	8.16216	9.87838	8.48649
18.5766	8.02703	9.7973	8.44595
18.597	8.5	9.7973	9.09459
18.6175	8.2973	9.87838	8.41892
18.638	8.04054	10.2838	8.75676
18.6585	8.40541	10.4054	7.81081
18.6789	8.64865	9.67568	9.5
18.6994	8.05405	10.0811	8.43243
18.7199	8.54054	9.68919	8.41892
18.7403	8.25676	9.97297	8.2027
18.7608	8.41892	10.5	9.13514
18.7813	8.63514	9.01351	8.75676
18.8018	8.35135	10.6351	8.01351
18.8222	8.28378	9.87838	8.64865
18.8427	8.08108	10.1351	8.86486
18.8632	8.12162	9.44595	8.2973
18.8837	8.98649	9.72973	7.77027
18.9041	8.33784	10.1216	8.35135
18.9246	8.24324	10.0541	8.17568
18.9451	8.09459	9.7973	7.98649
18.9655	9.2027	9.64865	8.37838
18.986	8.56757	10.5135	8.48649
19.0065	8.13514	10.2297	8.86486
19.027	7.86486	10.1216	8.48649
19.0474	8.09459	9.91892	8.71622
19.0679	8.71622	9.91892	8.40541
19.0884	8.37838	10.1757	7.62162
19.1089	8.43243	9.85135	9.08108
19.1293	8.54054	9.09459	8.08108
19.1498	8.55405	9.60811	8.37838
19.1703	8.90541	9.28378	7.97297
19.1907	8.44595	9.33784	8.2027
19.2112	8.44595	9.89189	8.2973
19.2317	8.43243	9.85135	9.06757
19.2522	9.2973	9.86486	7.7973
19.2726	9.94595	9.81081	8.66216
19.2931	9.21622	10.0541	8.39189
19.3136	10.3784	9.95946	7.83784
19.3341	10.5946	10.4865	8.13514
19.3545	10.4324	10.2703	8.40541
19.375	10.2838	10.027	8.2027
19.3955	10.973	10.1216	8.56757
19.4159	11.9595	10.1486	9.2027
19.4364	13.3243	10.6757	7.82432
19.4569	14.6757	10.2838	8.44595
19.4774	16.1622	10.4189	8.05405
19.4978	16.7838	11.5676	8.45946
19.5183	18.9054	11.3784	7.93243
19.5388	19.5946	11.473	8.55405
19.5593	20.2838	11.4865	8.62162
19.5797	21.1892	11.3514	8.31081
19.6002	19.9459	12.527	8.09459
19.6207	17.2568	12.2027	8.60811
19.6411	16.9189	11.9595	9.04054
19.6616	15.473	12.7973	8.89189
19.6821	13.7568	12.2027	9.68919
19.7026	12.8108	11.4324	11.3514
19.723	12.0405	11.1351	12.973
19.7435	10.9459	11.5135	16.4459
19.764	10.7162	11.5135	15.6351
19.7845	9.48649	11.5676	14.7973
19.8049	10.1757	10.5676	12.4595
19.8254	9.67568	10.8919	11.4189
19.8459	8.89189	10.9324	10.4865
19.8663	9.31081	10.0676	9.36486
19.8868	8.95946	10.1892	9.27027
19.9073	8.63514	10.8649	8.5
19.9278	8.91892	9.64865	8.51351
19.9482	8.78378	10.4865	8.36486
19.9687	8.62162	10.1216	8.02703
19.9892	8.40541	10.2703	8.37838
20.0097	8.52703	9.94595	8.59459
20.0301	8.39189	9.75676	8.52703
20.0506	8.2973	9.7027	7.75676
20.0711	8.13514	9.74324	9.04054
20.0915	8.2027	10.7432	8.08108
20.112	8.06757	9.7973	8.58108
20.1325	7.77027	9.7973	7.47297
20.153	8.37838	9.98649	8.10811
20.1734	7.98649	9.67568	8.43243
20.1939	8.08108	10.527	8.37838
20.2144	8.33784	9.40541	8.82432
20.2349	8.60811	9.55405	8.28378
20.2553	7.97297	9.66216	8.93243
20.2758	8.56757	9.95946	8.5
20.2963	8.01351	9.45946	8.2973
20.3167	7.7027	10.1757	8.45946
20.3372	8.01351	9.14865	8.5
20.3577	7.94595	9.2027	8.17568
20.3782	8.05405	9.02703	8.02703
20.3986	7.51351	9.41892	8.27027
20.4191	7.28378	9.81081	7.71622
20.4396	7.90541	9.90541	7.48649
20.4601	7.5	9.33784	8
20.4805	7.27027	9.36486	8.66216
20.501	7.67568	9.56757	8.01351
20.5215	7.62162	8.89189	8.13514
20.5419	7.62162	8.85135	8.08108
20.5624	7.91892	8.78378	7.89189
20.5829	7.58108	8.91892	7.78378
20.6034	7.58108	9.55405	8.56757
20.6238	7.7973	9.2027	8.56757
20.6443	7.7027	9.95946	8
20.6648	7.2973	8.62162	7.68919
20.6853	7.2027	9.01351	7.48649
20.7057	7.39189	8.95946	7.64865
20.7262	7.5	9.2027	7.7027
20.7467	7.72973	9.51351	7.64865
20.7671	7.66216	9.60811	7.52703
20.7876	7.58108	9.44595	7.83784
20.8081	7.09459	9.01351	8.01351
20.8286	7.77027	9.66216	7.32432
20.849	7.72973	9.06757	7.75676
20.8695	7.62162	8.54054	7.45946
20.89	7.75676	9.14865	8.02703
20.9105	7.33784	8.85135	7.37838
20.9309	7.74324	8.82432	7.93243
20.9514	7.74324	8.81081	7.56757
20.9719	6.95946	9.41892	8.41892
20.9923	7.93243	8.32432	7.90541
21.0128	7.18919	9.71622	7.86486
21.0333	7.59459	9.37838	7.56757
21.0538	7.41892	8.93243	7.7973
21.0742	7.68919	8.93243	7.93243
21.0947	7.60811	9.13514	7.58108
21.1152	7.87838	9.51351	7.55405
21.1357	7.75676	9.78378	7.90541
21.1561	8.22973	9.52703	7.66216
21.1766	7.51351	9.05405	7.2973
21.1971	7.33784	8.85135	7.59459
21.2175	8.02703	8.32432	7.36486
21.238	7.58108	8.5	7.71622
21.2585	7.12162	8.85135	7.21622
21.279	7.51351	9.78378	7.10811
21.2994	7.27027	9.60811	7.5
21.3199	7.35135	8.94595	7.41892
21.3404	7.94595	9.09459	6.81081
21.3609	7.78378	9.06757	8.16216
21.3813	7.36486	8.87838	6.81081
21.4018	7.59459	9.06757	7.55405
21.4223	7.35135	9.09459	7.2027
21.4427	7.12162	8.94595	7.01351
21.4632	7.41892	8.77027	7.13514
21.4837	6.85135	9.48649	7.51351
21.5042	7.5	8.91892	7.66216
21.5246	7.67568	8.7027	7.05405
21.5451	7.74324	8.67568	7.62162
21.5656	7.90541	9.40541	7.22973
21.5861	7.40541	8.60811	7.01351
21.6065	7.75676	9.62162	6.97297
21.627	8	9.25676	7.31081
21.6475	7.7027	9.04054	7.2973
21.6679	7.08108	9.35135	6.94595
21.6884	7.67568	8.90541	7.33784
21.7089	7.83784	8.77027	7.33784
21.7294	7.41892	9.54054	7.41892
21.7498	7.27027	9.14865	7.31081
21.7703	7.05405	9.54054	7.54054
21.7908	7.40541	8.90541	7.16216
21.8113	7.18919	9.02703	7.02703
21.8317	7.12162	9.31081	7.52703
21.8522	7.31081	8.98649	7.25676
21.8727	7.09459	8.90541	6.59459
21.8931	7.63514	8.59459	7.66216
21.9136	7.64865	8.7027	7.5
21.9341	7.41892	9.35135	7.24324
21.9546	7.7973	9.24324	7.27027
21.975	7.64865	9.12162	6.98649
21.9955	7.27027	9.06757	7.44595
22.016	8	9.44595	7.39189
22.0365	7.56757	8.81081	7.05405
22.0569	7.83784	8.98649	6.97297
22.0774	7.81081	9.27027	7.37838
22.0979	7.7973	8.67568	7.01351
22.1183	8.16216	8.55405	7.35135
22.1388	7.83784	8.60811	7.08108
22.1593	7.62162	8.90541	7.27027
22.1798	7.68919	8.95946	6.66216
22.2002	7.94595	8.68919	7.91892
22.2207	7.90541	9.33784	7.31081
22.2412	7.24324	9	7.44595
22.2617	6.97297	9.06757	7.72973
22.2821	7.7973	8.71622	7.62162
22.3026	7.60811	8.83784	7.32432
22.3231	7.45946	8.52703	7.31081
22.3435	7.18919	9.45946	7.22973
22.364	7.44595	9.47297	7.2027
22.3845	8.05405	9.14865	7.14865
22.405	7.72973	8.62162	7.18919
22.4254	7.13514	9.04054	7.31081
22.4459	8.06757	8.83784	6.85135
22.4664	7.81081	8.63514	7.06757
22.4869	7.32432	8.97297	7.16216
22.5073	7.27027	8.97297	7.54054
22.5278	7.01351	9.2973	7.13514
22.5483	7.45946	9.47297	7.05405
22.5687	7.28378	8.41892	6.67568
22.5892	7.71622	8.97297	6.98649
22.6097	7.16216	9.02703	6.91892
22.6302	7.33784	9.35135	6.90541
22.6506	7.97297	10.027	6.7027
22.6711	7.22973	9.21622	7.21622
22.6916	7.7973	9.04054	7.28378
22.7121	7.83784	9.39189	7.48649
22.7325	7.43243	9.44595	6.47297
22.753	7.5	9.2027	7.02703
22.7735	7.25676	8.91892	7.58108
22.7939	7.02703	8.55405	6.94595
22.8144	7.2027	8.7027	7.32432
22.8349	7.89189	9.06757	7.25676
22.8554	7.39189	8.83784	7.83784
22.8758	7.05405	9.45946	7.18919
22.8963	7.68919	9.36486	6.68919
22.9168	7.2973	9.06757	7.43243
22.9373	7.63514	8.55405	6.97297
22.9577	7.32432	8.12162	7.35135
22.9782	6.94595	9.21622	6.83784
22.9987	7.36486	8.59459	7.54054
23.0191	7.41892	9.55405	7.32432
23.0396	7.21622	10.2838	7.35135
23.0601	6.95946	8.98649	6.78378
23.0806	7.66216	8.32432	7.2973
23.101	7.22973	9.18919	7.63514
23.1215	7.64865	8.41892	7.43243
23.142	8.22973	9.45946	6.75676
23.1625	7.98649	9.67568	6.58108
23.1829	7.98649	8.90541	7.5
23.2034	7.59459	9.14865	7.22973
23.2239	7.63514	9.25676	7.5
23.2443	7.97297	8.66216	7.27027
23.2648	7.95946	8.95946	7.2027
23.2853	7.41892	9.02703	6.60811
23.3058	7.59459	9.21622	7.08108
23.3262	8.35135	9.36486	7.28378
23.3467	7.33784	9.2973	7.13514
23.3672	7.62162	9.43243	7.2973
23.3877	7.2027	9.33784	7.35135
23.4081	7.5	8.75676	7.54054
23.4286	7.63514	8.51351	7.04054
23.4491	7.72973	9.2973	6.62162
23.4695	7.60811	8.83784	6.54054
23.49	7.16216	9.02703	6.83784
23.5105	7.68919	8.77027	6.67568
23.531	7.75676	9.2973	6.54054
23.5514	7.51351	9.58108	6.68919
23.5719	7.64865	9.67568	6.71622
23.5924	8.58108	9.67568	6.85135
23.6129	7.86486	9.09459	6.56757
23.6333	7.52703	9.78378	6.66216
23.6538	7.77027	9.7973	6.95946
23.6743	8.37838	8.87838	6.7973
23.6947	7.54054	9.28378	7.47297
23.7152	7.51351	8.75676	6.90541
23.7357	8.02703	9.7973	6.98649
23.7562	7.77027	9.08108	7.51351
23.7766	8.31081	9.33784	6.87838
23.7971	8.52703	9.40541	6.60811
23.8176	8.33784	8.89189	7.06757
23.8381	7.87838	9.12162	7.22973
23.8585	8.16216	9.7973	6.62162
23.879	8.2027	9.2027	6.97297
23.8995	8.31081	9.18919	6.86486
23.9199	8.24324	9.2973	7.2973
23.9404	7.85135	9.36486	7.13514
23.9609	8.36486	9.63514	7.06757
23.9814	7.83784	9.10811	7.2973
24.0018	7.82432	8.97297	7.2027
24.0223	7.81081	9.40541	6.68919
24.0428	8.71622	9.2973	6.72973
24.0633	8.67568	9.10811	7.12162
24.0837	8.43243	9.14865	7.05405
24.1042	8.81081	9.51351	7.18919
24.1247	9.55405	8.7973	7.13514
24.1451	9.37838	9.78378	7.12162
24.1656	9.40541	9.62162	6.94595
24.1861	10.527	9.56757	6.58108
24.2066	10.7432	9.36486	7.55405
24.227	10.5676	9.28378	6.68919
24.2475	11.0946	8.74324	6.93243
24.268	12.7973	9.32432	7.2973
24.2885	12.6351	10.4595	6.94595
24.3089	14.8108	9.77027	6.44595
24.3294	16.1622	9.7973	7.24324
24.3499	17.5541	10.6216	6.77027
24.3703	19.2297	11.2838	7
24.3908	21.0135	10.8919	7.21622
24.4113	24.4865	10.9865	7.39189
24.4318	27.0135	11.5811	6.97297
24.4522	29.3514	11.6757	7.31081
24.4727	31.2432	11.527	7.7027
24.4932	32.5	13.0541	7.68919
24.5137	32.0811	12.8378	8.09459
24.5341	30.7162	12.7162	8.22973
24.5546	28.8514	13.4459	8.2973
24.5751	27.0946	14.5811	7.95946
24.5955	25.0541	14.4054	9.06757
24.616	22.2973	14.2568	9.78378
24.6365	19.9459	14.0405	11.1757
24.657	17.5811	15.3378	14.2027
24.6774	15.9459	13.9595	17.5
24.6979	15.3919	13.3108	19.027
24.7184	12.8784	13.9459	18.7568
24.7389	12.2568	13.2162	17.5
24.7593	12.0405	13.8378	15.4865
24.7798	11.8784	13.1351	14.0135
24.8003	10.1351	12.2838	11.3514
24.8207	11	10.9459	9.60811
24.8412	10.2162	12.0946	8.83784
24.8617	8.52703	11.4054	8.63514
24.8822	9.36486	11.1892	8.01351
24.9026	9.44595	10.7703	7.35135
24.9231	8.5	10.6351	7.08108
24.9436	8.58108	9.74324	7.47297
24.9641	8.5	10.3108	7.71622
24.9845	7.95946	9.2973	7.17568
25.005	8.74324	9.59459	6.62162
25.0255	8.33784	9.60811	7.45946
25.0459	7.74324	10.2568	6.77027
25.0664	8.58108	10.1486	6.45946
25.0869	7.64865	9.48649	6.48649
25.1074	7.48649	9.13514	7.33784
25.1278	7.04054	9.52703	6.91892
25.1483	8.18919	9.62162	7.02703
25.1688	7.93243	10.027	6.97297
25.1893	7.41892	10.1757	7.51351
25.2097	7.87838	9.37838	7.54054
25.2302	8.21622	9.91892	7
25.2507	7.71622	10.0135	7.10811
25.2711	7.78378	8.95946	7.48649
25.2916	7.89189	9.98649	7.32432
25.3121	7.72973	10.1892	7.2973
25.3326	7.82432	10.1216	8.12162
25.353	7.77027	10.4595	7.31081
25.3735	8.10811	9.09459	7.24324
25.394	7.98649	9.64865	7.18919
25.4145	7.36486	9.7973	7.2973
25.4349	8.39189	9.44595	7.01351
25.4554	8.01351	9.27027	7.01351
25.4759	8.43243	9.14865	7.37838
25.4963	8.62162	9.52703	6.72973
25.5168	8.14865	10.0676	7.13514
25.5373	8.24324	9.41892	7.28378
25.5578	7.71622	9.60811	6.95946
25.5782	7.94595	9.17568	6.7027
25.5987	7.32432	9.52703	6.78378
25.6192	7.78378	8.89189	6.94595
25.6397	7.89189	9.93243	6.45946
25.6601	7.7973	9.68919	6.7973
25.6806	8.06757	9.66216	6.56757
25.7011	7.25676	8.83784	6.33784
25.7215	7.48649	8.83784	6.44595
25.742	7.14865	10.0676	6.74324
25.7625	7.68919	10.1757	6.71622
25.783	7.93243	9.13514	7.13514
25.8034	7.33784	9.14865	7.05405
25.8239	7.68919	9.31081	6.54054
25.8444	7.36486	9.33784	6.71622
25.8649	8.2027	9.35135	7
25.8853	7.55405	9.33784	6.90541
25.9058	7.32432	9.63514	6.47297
25.9263	7.98649	9.62162	7.09459
25.9467	8.24324	8.78378	6.64865
25.9672	7.83784	9.48649	6.87838
25.9877	7.7973	9.67568	6.93243
26.0082	7.5	9.21622	7.25676
26.0286	7.64865	9.56757	6.66216
26.0491	7.32432	9.47297	6.55405
26.0696	7.95946	9.37838	6.40541
26.0901	7.7973	8.7027	6.16216
26.1105	7.43243	9.27027	6.62162
26.131	7.2973	9.7973	6.52703
26.1515	7.83784	9.63514	6.81081
26.1719	8.06757	9.74324	6.51351
26.1924	7.83784	9.09459	6.94595
26.2129	7.17568	9.58108	6.71622
26.2334	8.10811	9.63514	7.08108
26.2538	8.44595	9.47297	7.22973
26.2743	7.68919	9.74324	7.10811
26.2948	8.04054	9.62162	7.40541
26.3153	7.67568	9.02703	6.82432
26.3357	7.97297	9.45946	6.37838
26.3562	7.59459	9.56757	6.94595
26.3767	7.39189	9.43243	6.33784
26.3971	8.39189	10.1486	6.66216
26.4176	7.94595	8.67568	6.94595
26.4381	7.89189	9.7973	6.87838
26.4586	8.05405	10.1081	6.78378
26.479	8.09459	9.81081	6.72973
26.4995	7.93243	9.40541	7.14865
26.52	8.22973	9.82432	6.54054
26.5405	7.62162	10	6.71622
26.5609	7.97297	10.1216	6.60811
26.5814	8.58108	9.71622	6.87838
26.6019	8.09459	8.81081	6.60811
26.6223	7.55405	9.2027	6.74324
26.6428	7.82432	9.27027	6.87838
26.6633	8.55405	9.39189	6.89189
26.6838	7.91892	9.31081	6.47297
26.7042	7.89189	9.7027	6.95946
26.7247	7.74324	9.24324	7.24324
26.7452	7.43243	9.66216	6.82432
26.7657	7	9.51351	6.13514
26.7861	7.58108	10.4595	7.12162
26.8066	7.18919	9.87838	6.7973
26.8271	7.81081	9.33784	6.37838
26.8475	7.48649	9.7973	6.40541
26.868	7.48649	9.55405	6.91892
26.8885	7.51351	10.1081	6.74324
26.909	7.59459	9.94595	6.98649
26.9294	7.37838	9.40541	6.81081
26.9499	8.09459	9.41892	7.13514
26.9704	7.75676	9.91892	6.78378
26.9909	7.91892	9.43243	6.91892
27.0113	7.56757	9.54054	6.56757
27.0318	8.37838	9.75676	6.43243
27.0523	8.28378	9.48649	6.81081
27.0727	8.2027	9.87838	6.5
27.0932	8.31081	10.6216	7.04054
27.1137	8.24324	9.98649	6.56757
27.1342	7.97297	10.7027	6.81081
27.1546	7.68919	10.4189	6.95946
27.1751	8.43243	10.1486	7.2027
27.1956	8.45946	9.75676	6.78378
27.216	8.36486	10.4459	7.28378
27.2365	8.04054	10.3514	7.31081
27.257	8.31081	9.74324	6.81081
27.2775	7.97297	9.67568	7.21622
27.2979	7.39189	9.14865	6.55405
27.3184	7.91892	9.40541	6.97297
27.3389	8.04054	10	7
27.3594	7.87838	9.62162	7.17568
27.3798	7.47297	9.78378	7.33784
27.4003	7.51351	10.4595	6.75676
27.4208	7.89189	9.95946	7.7973
27.4412	6.7973	10.2973	6.85135
27.4617	7.64865	10.1892	6.97297
27.4822	8.17568	9.87838	6.71622
27.5027	7.59459	9.22973	7.09459
27.5231	7.81081	10.6622	7.09459
27.5436	7.77027	10.2162	7.02703
27.5641	7.98649	10.2297	7.12162
27.5846	7.98649	9.60811	7.39189
27.605	8.21622	9.66216	6.98649
27.6255	8.67568	9.56757	7.27027
27.646	7.81081	10.5405	7.2973
27.6664	7.87838	9.98649	7.12162
27.6869	8.43243	10.5	7.18919
27.7074	8.25676	9.94595	6.83784
27.7279	8.2973	10.3243	7.09459
27.7483	8.55405	10.3919	7.08108
27.7688	8.85135	10.2703	7.63514
27.7893	8	10.0676	6.77027
27.8098	8.25676	9.95946	6.72973
27.8302	8.08108	10.6892	7.44595
27.8507	8.51351	10.0946	7.41892
27.8712	8.13514	10.1622	7.55405
27.8916	7.83784	10.5	7.71622
27.9121	8.63514	10.4054	7.55405
27.9326	8.18919	11.1486	6.83784
27.9531	7.97297	10.1351	7
27.9735	8.31081	9.97297	6.93243
27.994	8.43243	9.97297	6.89189
28.0145	8.67568	10.7838	7.14865
28.035	8.02703	10.5405	7.44595
28.0554	8.51351	10.6757	7.01351
28.0759	8.81081	10.2297	6.82432
28.0964	8.55405	9.66216	6.72973
28.1168	8.31081	11.1081	6.94595
28.1373	8.32432	10.5135	7.48649
28.1578	8.09459	10.3514	6.93243
28.1783	8.58108	10	6.45946
28.1987	9.14865	9.86486	6.95946
28.2192	8.7973	11.1622	7.22973
28.2397	8.63514	10.5541	7.39189
28.2602	9.01351	10.1892	6.63514
28.2806	8.78378	10.1216	6.48649
28.3011	9.60811	10.8378	7.28378
28.3216	8.89189	10.3919	7.08108
28.342	8.91892	10.4189	7.16216
28.3625	8.35135	10.0676	6.86486
28.383	8.60811	11.0676	6.87838
28.4035	8.78378	11.7838	6.58108
28.4239	8.85135	11.2027	7
28.4444	8.25676	10.6216	6.37838
28.4649	8.60811	10.4054	7.31081
28.4854	8.31081	10.4459	7.18919
28.5058	8.66216	10.973	7.31081
28.5263	9.28378	10.8784	7.24324
28.5468	9.12162	10.6892	7.25676
28.5672	8.72973	11.8514	6.68919
28.5877	8.59459	10.9054	7.22973
28.6082	8.16216	11.4595	7.14865
28.6287	9.54054	11.3919	7.2973
28.6491	8.67568	10.9189	7.08108
28.6696	8.56757	10.6081	6.48649
28.6901	8.85135	11.1081	6.24324
28.7106	8.51351	11.473	7.27027
28.731	8.58108	11.4595	6.81081
28.7515	9.55405	11.3784	6.81081
28.772	9.33784	10.973	7.10811
28.7924	9.66216	11.527	7.09459
28.8129	9.27027	11.7432	7.58108
28.8334	9.60811	12.1216	6.94595
28.8539	10.1486	12.0405	6.83784
28.8743	9.59459	11.1622	7.16216
28.8948	9.86486	12.7027	7.68919
28.9153	9.52703	11.7297	7.09459
28.9358	9.97297	11.7297	6.64865
28.9562	10.1081	11.9595	6.35135
28.9767	10.4189	12.7027	6.85135
28.9972	10.3649	12.0541	7.24324
29.0176	11.0676	11.3649	7.18919
29.0381	10.8784	12.5135	7.37838
29.0586	10.0135	11.3784	7.62162
29.0791	11.027	12.1216	7.24324
29.0995	11.1892	12.3514	7.2973
29.12	10.2703	12.5405	7.52703
29.1405	11.5405	13.1081	6.97297
29.161	11.2568	13.1351	7.25676
29.1814	11.4865	12.1081	7.13514
29.2019	11.8378	12.3514	7.09459
29.2224	12.2432	12.7568	7.06757
29.2428	13.7162	13.2838	7.5
29.2633	13.2703	13.1351	7.59459
29.2838	14.7432	13.0946	7.60811
29.3043	14.9054	13.8243	7.28378
29.3247	16.2838	13.7703	8.36486
29.3452	17.1216	13.2027	7.52703
29.3657	18.5811	13.2432	7.14865
29.3862	20.3108	13.6486	8.05405
29.4066	21.6622	14.6757	8.09459
29.4271	23.5135	14.4189	7.45946
29.4476	24.4865	14.5541	7.93243
29.468	24.8919	15.7973	7.94595
29.4885	26.2027	15.8243	8.62162
29.509	26.7432	16.2973	8.32432
29.5295	26.7432	17.5811	7.91892
29.5499	24.5811	16.1892	8.35135
29.5704	23.6351	17.3784	8.2027
29.5909	22.473	16.5541	9.2973
29.6114	21.4459	17.1081	9.39189
29.6318	19.3919	17.1486	10.8784
29.6523	18.6351	16.5811	12.5
29.6728	16.8108	16.8784	14.2162
29.6932	15.9865	15.9189	14.7703
29.7137	15.4595	16.5946	14.6892
29.7342	15.1757	16.4189	14.0811
29.7547	14.4324	16.1081	13.0676
29.7751	13.1892	16.1486	12.3108
29.7956	13.0405	16.2432	11.2973
29.8161	13.0811	16.2162	10.5405
29.8366	12.7973	16.7568	9.67568
29.857	12.0676	15.973	8.97297
29.8775	13.0405	15.8919	8.2027
29.898	12.6081	15.5946	8.83784
29.9184	11.4324	15.6486	8.22973
29.9389	12.1622	15.8243	7.87838
29.9594	12.2973	15.4865	8.13514
29.9799	12.3514	15.5811	8.28378
30.0003	13	15.6216	8.08108
30.0208	13.7432	15.2027	7.62162
30.0413	13.4054	16.4054	8.10811
30.0618	12.4865	17.6892	7.56757
30.0822	12.5811	17	8.36486
30.1027	11.9189	17.1757	8.2027
30.1232	12.1351	16.2027	7.68919
30.1436	13.0541	15.8919	8
30.1641	12.473	16.3243	8.41892
30.1846	12.2432	16.1081	8.08108
30.2051	12.3108	16.4865	8.54054
30.2255	12.5405	15.4459	8.39189
30.246	13.4459	15.6622	8.54054
30.2665	12.9324	15.7027	8.64865
30.287	12.9595	16.5541	8.2027
30.3074	12.3514	16.3243	7.55405
30.3279	12.9324	15.1486	8.06757
30.3484	12.1081	15.3243	8.58108
30.3688	12.3108	16.2162	7.83784
30.3893	12.6081	16.5946	7.64865
30.4098	12.973	15.8378	8.55405
30.4303	12.0405	16.1622	7.87838
30.4507	12.5135	16.7568	8.33784
30.4712	12.1351	16.9324	8.22973
30.4917	12.9865	16.8649	7.89189
30.5122	12.2162	16.2973	8.33784
30.5326	12.8378	16.5811	8.13514
30.5531	11.1757	16.4189	7.90541
30.5736	11.8243	16.4865	7.85135
30.594	11.8919	16.3514	8.01351
30.6145	11.8919	17.1757	7.89189
30.635	13.1757	17.2162	7.41892
30.6555	12.7973	16.5676	8.28378
30.6759	12.2568	16.8108	8.59459
30.6964	12.5946	17.2432	8.04054
30.7169	13.5405	16.3243	7.55405
30.7374	13.3378	16.1892	8.27027
30.7578	13.0811	17.5135	8.28378
30.7783	13.5811	17.3514	8.24324
30.7988	12.9595	17.2027	7.89189
30.8192	13.1216	17.6351	7.62162
30.8397	13.0541	16.8243	7.85135
30.8602	13.4865	16.6622	8.5
30.8807	12.2973	17.4595	8.43243
30.9011	13.8919	17.3378	7.98649
30.9216	13.2162	17.1757	8.55405
30.9421	13.4054	17.6351	8.44595
30.9626	12.8919	18.1892	7.78378
30.983	12.973	17.7027	7.85135
31.0035	12.9459	17.5541	8.08108
31.024	12.2838	17.0405	8.43243
31.0444	12.5	18	7.67568
31.0649	13.5541	18.3649	8.2973
31.0854	13.4595	17.4865	7.98649
31.1059	13.7973	17.6351	8.04054
31.1263	12.1486	18.7838	7.56757
31.1468	12.2432	17	8.39189
31.1673	12.4324	17.3784	7.90541
31.1878	13.5811	17.8784	8.18919
31.2082	13.027	17.973	8.51351
31.2287	12.8784	16.8514	8.2973
31.2492	12.3649	17.8108	8.32432
31.2696	13.1081	18.7027	8.21622
31.2901	13.5946	18.1757	8.45946
31.3106	13.5135	17.8649	8.60811
31.3311	12.8378	17.1757	7.89189
31.3515	13.2432	18.9324	8
31.372	12.7703	17.2568	8.02703
31.3925	13.1351	17.9189	8.05405
31.413	13.7703	18.4189	7.77027
31.4334	13.7703	17.0676	8.85135
31.4539	12.9189	18.2297	8.18919
31.4744	12.9459	17.6351	7.77027
31.4948	13.2297	17.3649	7.56757
31.5153	14.0135	18.2162	8.12162
31.5358	12.5676	18.4595	7.93243
31.5563	13.1892	17.8378	8.52703
31.5767	12.7703	18.4324	8.48649
31.5972	12.8108	17.973	8.86486
31.6177	13.5541	19.0811	8.41892
31.6382	13.3108	17.4459	8.32432
31.6586	12.9054	18.3514	8.17568
31.6791	12.9459	17.4459	8.27027
31.6996	13.1892	18.3108	8.08108
31.72	12.9595	18.1622	8.54054
31.7405	13	17.5405	8.22973
31.761	13.4595	18.3108	7.86486
31.7815	12.027	18.6216	8.25676
31.8019	12.7838	17.9324	8.14865
31.8224	12.3919	18.4865	8.28378
31.8429	12.5946	17.1757	8.35135
31.8634	13.3378	17.3378	7.60811
31.8838	12.473	18.1486	8.58108
31.9043	12.0405	17.473	8.18919
31.9248	13.2432	17.4459	8.37838
31.9452	12.8919	17.7297	8.08108
31.9657	12.3649	17.1486	8.2027
31.9862	12.9324	17.8919	8.59459
32.0067	13.2027	17.7027	7.94595
32.0271	13.2297	17.6486	7.66216
32.0476	13	17.4324	8.78378
32.0681	13.7297	18.1351	8.06757
32.0886	13.1351	19.2027	8.35135
32.109	13.9459	18.5405	8.27027
32.1295	14.3378	18.3649	7.56757
32.15	13.9054	18.5405	8.75676
32.1704	13.1216	17.2027	8.54054
32.1909	13.2027	17.6216	8.63514
32.2114	13.0946	19.0135	8.47297
32.2319	12.7568	18.1081	8.62162
32.2523	13.0541	18.2297	7.68919
32.2728	13.2568	17.4865	7.85135
32.2933	12.8919	17.3919	8.02703
32.3138	12.4324	18.8919	8.7027
32.3342	12.3108	16.8108	8.41892
32.3547	12.1892	17.2973	8.02703
32.3752	12.9054	17.2432	8.24324
32.3956	12.7973	18.6081	8.25676
32.4161	13.4324	17.1757	8.05405
32.4366	13.3378	17.7027	8.2027
32.4571	12.8378	16.6486	7.47297
32.4775	12.7703	17.7162	7.82432
32.498	12.8243	18.5	8.16216
32.5185	12.0541	17.4054	8.01351
32.539	12.7162	17.527	8.5
32.5594	12.6351	17.5946	7.94595
32.5799	12.5405	17.4459	7.90541
32.6004	13.0676	18.5135	8.24324
32.6208	13.473	17.6081	8.08108
32.6413	12.9324	17.6351	7.98649
32.6618	13.4324	18.1757	7.68919
32.6823	12.9054	17.0135	8.31081
32.7027	13.473	17.7568	8.04054
32.7232	13.8784	18.0135	8.93243
32.7437	13.5676	17.3784	8.04054
32.7642	13.6081	16.5135	7.39189
32.7846	12.9054	17.0811	8.51351
32.8051	13.4189	17.5541	8.44595
32.8256	11.7703	17.9459	8.51351
32.846	13.0811	17.7973	7.75676
32.8665	13.6486	18.2432	8.33784
32.887	12.8514	16.9324	7.86486
32.9075	12.3108	18.1081	7.78378
32.9279	13.5946	18.1216	7.60811
32.9484	12.7838	18.5135	8.06757
32.9689	13.1081	17.5135	7.93243
32.9894	17.1892	18.1081	8.05405
33.0098	21.1622	18.1486	7.72973
33.0303	16.6486	20.6622	8.12162
33.0508	13.8514	30.4865	8.39189
33.0712	14.2703	33.7162	8.24324
33.0917	17.0541	21.9459	7.66216
33.1122	15.6486	19.6892	7.98649
33.1327	12.1081	23.4865	7.98649
33.1531	12.9054	26.8784	8.77027
33.1736	12.3243	19.9865	9.78378
33.1941	12.9865	18.2297	9.74324
33.2146	12.5946	17.2432	9.93243
33.235	12.7703	17.8378	8.37838
33.2555	12.3784	17.8919	9
33.276	12.6892	18.1892	8.93243
33.2964	13.1757	17.0811	9.2027
33.3169	13.1622	18.0676	8.24324
33.3374	13.9865	17.1081	7.36486
33.3579	13.2027	17.1892	7.41892
33.3783	12.2162	17.0541	7.58108
33.3988	12.4459	16.2973	7.81081
33.4193	13.3378	17.2027	8.22973
33.4398	11.973	17.0811	8.2027
33.4602	12.9054	17.2297	7.47297
33.4807	12.6216	17.3649	6.89189
33.5012	12.8514	17	7.2027
33.5216	12.7703	16.5676	7.51351
33.5421	12.8649	17.1351	8.02703
33.5626	12.7162	16.8243	7.59459
33.5831	12.3243	16.9595	8.13514
33.6035	13.3378	17.3784	7.75676
33.624	13.2568	17.7297	8.25676
33.6445	12.9865	18.2027	7.72973
33.665	13.3649	17.5	7.7973
33.6854	17.2027	18.1081	8.09459
33.7059	17.5676	18.2162	7.60811
33.7264	13.7568	19.8243	7.47297
33.7468	13.8784	27.3108	7.87838
33.7673	12.9459	23.3649	7.62162
33.7878	12.0405	17.6081	8.59459
33.8083	12.7568	16.8378	7.37838
33.8287	12.5135	17.4054	7.98649
33.8492	13.0811	18.3243	8.16216
33.8697	14.3919	17.3784	8.54054
33.8902	15	17.3919	8.52703
33.9106	12.9459	18.2432	8.51351
33.9311	12.7432	20.6486	7.89189
33.9516	12.6757	20.6216	7.93243
33.972	12.5405	16.9459	7.87838
33.9925	13.5135	16.4595	7.55405
34.013	13.8649	17.2432	8.09459
34.0335	13.1216	16.473	8.14865
34.0539	12.3919	16.8649	8.08108
34.0744	12.7838	15.7703	8.14865
34.0949	12.7568	17.2703	7.94595
34.1154	12.1757	17.6351	7.64865
34.1358	12.6486	17.2297	7.48649
34.1563	12.5405	16.8514	7.32432
34.1768	12.0541	17.0405	7.39189
34.1972	12.6757	16.4865	7.40541
34.2177	13.5135	16.1351	7.91892
34.2382	12.1486	16.3378	7.31081
34.2587	12.8243	16.5	7.97297
34.2791	13.8243	16.4865	7.47297
34.2996	13.0676	16.3649	7.22973
34.3201	13.4189	17.1081	7.90541
34.3406	13.8784	17.1081	7.85135
34.361	14.1216	17.6081	7.22973
34.3815	14.9459	16.7432	7.94595
34.402	15.473	16.5676	7.55405
34.4224	14.5946	17.6216	7.77027
34.4429	16.2162	16.4189	8.17568
34.4634	17.2297	17.6081	7.94595
34.4839	16.7838	16.7568	7.78378
34.5043	17.8108	17.2027	7.75676
34.5248	17.9054	16.5946	7.82432
34.5453	18.6081	17.4865	7.87838
34.5658	18.6081	17.3243	7.83784
34.5862	18.4054	17.473	8.13514
34.6067	17.6892	17.2568	8.37838
34.6272	16.8108	16.5811	8.02703
34.6476	16.2703	16.9595	8.01351
34.6681	15.8243	16.9865	8.37838
34.6886	15.4189	17.6351	8.87838
34.7091	14.1081	17.9054	9.28378
34.7295	13.7973	17.7973	8.90541
34.75	14.4595	16.5	9.86486
34.7705	13.8649	17.3108	9.06757
34.791	12.8649	17.3514	9.21622
34.8114	13.1757	16.5946	9.06757
34.8319	12.4324	15.6892	9.33784
34.8524	12.4324	16.2703	8.7973
34.8728	12.4595	16.473	8.24324
34.8933	12.3919	17.0135	7.95946
34.9138	11.973	15.0946	7.97297
34.9343	11.8108	16.6757	7.63514
34.9547	11.7568	16	7.93243
34.9752	11.6757	15.5135	7.39189
34.9957	11.8514	16.3378	7.87838
35.0162	11.1892	16.2838	8.17568
35.0366	11.2973	16.4189	7.72973
35.0571	11.5541	16.3649	7.66216
35.0776	11.3784	15.5	7.37838
35.098	11.5541	16.1216	7.31081
35.1185	11.8649	15.5541	7.66216
35.139	12.7297	15.8919	7.12162
35.1595	11.6892	16.1486	7.35135
35.1799	11.4189	15.3514	7.18919
35.2004	11.6486	16.0405	7.04054
35.2209	11.5946	16.5	7.01351
35.2414	11.3378	14.8649	6.94595
35.2618	11.6351	15.473	6.44595
35.2823	11.3784	15.7297	7.51351
35.3028	11.7838	15.473	7.37838
35.3232	11.6892	15.8108	6.81081
35.3437	11.4459	15.8919	7.16216
35.3642	11.7027	15.2703	7.06757
35.3847	11.1486	14.8378	6.71622
35.4051	11.4054	15.7703	7.48649
35.4256	10.7432	14.4054	7.37838
35.4461	11.0676	15.3514	6.67568
35.4666	10.8108	15.5405	6.83784
35.487	11.9459	16.1081	6.89189
35.5075	10.3378	15.3784	7.41892
35.528	11.2838	14.9595	6.60811
35.5484	11.0135	14.7162	6.56757
35.5689	11.3514	14.473	6.82432
35.5894	11.3784	15.7973	6.72973
35.6099	10.2703	15.5	6.78378
35.6303	10.5811	15.0676	6.66216
35.6508	11.6216	14.8514	7.04054
35.6713	11.2703	15.1081	6.64865
35.6918	11.0811	15.4324	7.06757
35.7122	10.8784	15.0405	6.72973
35.7327	11.1622	14.3784	6.85135
35.7532	10.7297	14.6757	6.66216
35.7736	11.1216	14.4054	6.90541
35.7941	10.1757	15.0405	6.51351
35.8146	10.973	14.5405	7.01351
35.8351	10.8243	14.7838	6.87838
35.8555	11.6622	14.6351	6.72973
35.876	11.4054	14.5811	7.13514
35.8965	11.7297	14.9595	7.27027
35.917	11	14.7027	6.93243
35.9374	11.8378	15.5135	7.24324
35.9579	10.8919	14.9054	6.91892
35.9784	11.6351	14.8784	6.82432
35.9988	11.2838	14.8108	7.04054
36.0193	11.0541	14.5946	7.08108
36.0398	10.9189	14.973	7.36486
36.0603	11.8649	14.3784	6.82432
36.0807	11.4189	14.8108	7.21622
36.1012	10.9189	14.8919	7.06757
36.1217	10.6757	13.527	7.05405
36.1422	10.7027	14.5811	7.14865
36.1626	10.3378	14.027	7.60811
36.1831	11.0811	14.6216	7.02703
36.2036	10.4054	14.473	7.18919
36.224	10.9865	14.7973	6.63514
36.2445	10.3108	13.9595	6.63514
36.265	10.0135	14.2162	6.97297
36.2855	10.4459	14.3784	6.75676
36.3059	10.5405	14.1486	6.7027
36.3264	10.8784	14.8649	6.2027
36.3469	10.6216	14.8514	7.21622
36.3674	10.9324	14.2568	6.89189
36.3878	10.7703	14.473	7.04054
36.4083	10.6081	14.0405	6.94595
36.4288	10.7027	14.2568	6.89189
36.4492	10.6351	14.4459	7.05405
36.4697	10.8108	15.0135	6.66216
36.4902	10.1081	14.1757	7.39189
36.5107	10.9595	14.2568	7.06757
36.5311	11.1216	13.5541	7.06757
36.5516	10.8784	14.7973	7.27027
36.5721	10.6892	14.0541	6.77027
36.5925	10.9865	14.3919	6.86486
36.613	10.4324	14.4189	6.85135
36.6335	11.1486	13.7973	7.32432
36.654	10.1892	14.0135	6.86486
36.6744	10.0811	14.2568	6.52703
36.6949	10.2838	14.027	6.72973
36.7154	9.78378	13.7703	6.85135
36.7359	10.8378	13.5541	6.68919
36.7563	9.85135	14.2838	7.08108
36.7768	9.66216	13.7162	7.06757
36.7973	9.37838	14.8243	6.71622
36.8177	10.0405	14.2703	6.93243
36.8382	10.4595	14.1351	6.97297
36.8587	10.3108	14.0946	6.81081
36.8792	10.1622	13.973	6.7973
36.8996	9.85135	13.9324	6.83784
36.9201	9.91892	13.9865	6.62162
36.9406	9.93243	13.0135	6.45946
36.9611	9.55405	13.7027	7.22973
36.9815	10.3108	13.6351	6.67568
37.002	9.5	14.4054	6.82432
37.0225	9.90541	13.7973	7.01351
37.0429	9.77027	13.5946	7
37.0634	10.1216	13.7162	6.91892
37.0839	9.55405	13.7703	6.95946
37.1044	11.1892	14.1486	7.31081
37.1248	10.2973	13.8378	6.25676
37.1453	9.89189	13.4324	6.52703
37.1658	10.1486	13.0405	6.44595
37.1863	9.7027	14.4459	6.40541
37.2067	10.3378	13.0676	6.75676
37.2272	10.5135	13.8784	6.85135
37.2477	9.64865	14.3514	6.71622
37.2681	10.0946	13.5811	6.7027
37.2886	10.2027	12.3108	6.37838
37.3091	9.82432	13.3919	7.17568
37.3296	10.1351	13.3649	6.33784
37.35	9.95946	13.8649	6.36486
37.3705	9.82432	13.8514	7.14865
37.391	9.75676	13.0676	6.43243
37.4115	10.1081	14.2838	6.45946
37.4319	9.59459	13.8378	6.62162
37.4524	10.2297	13.9459	6.59459
37.4729	10.3919	14	6.95946
37.4933	9.90541	12.7703	6.5
37.5138	9.51351	13.4459	6.51351
37.5343	9.58108	13.2432	6.24324
37.5548	9.48649	12.7027	6.52703
37.5752	9.60811	13.1622	6.7027
37.5957	9.58108	13.1486	6.7973
37.6162	9.68919	14.1757	6.64865
37.6367	9.36486	13.473	6.75676
37.6571	10.1757	13.1892	6.85135
37.6776	10.0405	13.8108	6.62162
37.6981	9.87838	13.2027	6.40541
37.7185	9.64865	13.6351	6.86486
37.739	9.63514	13.1622	6.22973
37.7595	9.93243	13.5	6.25676
37.78	9.51351	12.8108	6.10811
37.8004	9.83784	12.8108	6.04054
37.8209	10.3784	12.7297	6.55405
37.8414	10.2703	13	6.68919
37.8619	9.86486	13.0676	5.89189
37.8823	10.0676	13.0946	5.75676
37.9028	10.0946	11.9459	6.37838
37.9233	10.3243	13.2432	6.63514
37.9437	8.95946	12.8649	6.09459
37.9642	10.4459	12.973	6.37838
37.9847	9.39189	13.2162	6.51351
38.0052	10.0676	12.3649	6.5
38.0256	9.35135	13.6081	6.14865
38.0461	10.0135	12.6216	6.10811
38.0666	10.1622	12.1486	5.94595
38.0871	9.36486	12.8378	5.74324
38.1075	9.54054	12.6216	6.25676
38.128	9.02703	12.0946	6.39189
38.1485	9.55405	12.3784	6.52703
38.1689	9.81081	12.7297	6.51351
38.1894	8.91892	12.8784	6.22973
38.2099	9.06757	11.8649	5.72973
38.2304	9.28378	12.6757	6.35135
38.2508	9.37838	12.1892	6.5
38.2713	9.54054	12.3378	6.2973
38.2918	8.87838	12.9189	6.21622
38.3123	9.02703	12.027	6.67568
38.3327	9.7973	13	6.43243
38.3532	9.31081	12.2027	6.27027
38.3737	9.16216	13.473	6.17568
38.3941	9.08108	12.4595	6.32432
38.4146	9.75676	11.8784	6.59459
38.4351	9.66216	12.4054	6.2027
38.4556	9.18919	12.4595	6.04054
38.476	9.40541	12.0946	6.78378
38.4965	9.08108	13.027	6.2973
38.517	9.16216	12.2027	5.64865
38.5375	9.94595	12.2162	6.44595
38.5579	9.85135	12.3108	6.09459
38.5784	9.24324	11.8649	6.62162
38.5989	9.68919	12.0541	6.7027
38.6193	9.27027	12.0946	6.09459
38.6398	9.24324	12.8649	6.41892
38.6603	9.47297	12.4595	6.22973
38.6808	9.67568	12.2432	6.54054
38.7012	9.78378	11.4054	5.94595
38.7217	9.43243	12.3108	5.93243
38.7422	9.45946	11.4595	6.56757
38.7627	9.48649	11.7973	6.36486
38.7831	9.89189	12.2568	6.7027
38.8036	8.78378	12.527	5.72973
38.8241	9.13514	11.1216	6.71622
38.8445	9	12.1892	5.7027
38.865	8.77027	11.6351	6.25676
38.8855	9.17568	12.8108	6.51351
38.906	8.56757	11.6351	6.66216
38.9264	8.77027	12.3784	6.54054
38.9469	9.12162	12.4595	6.10811
38.9674	8.82432	11.7162	5.90541
38.9879	8.85135	12.1081	6.94595
39.0083	8.68919	11.7162	6.37838
39.0288	7.83784	11.8919	6.59459
39.0493	8.7973	12.1081	6.72973
39.0697	8.67568	12.1757	6.41892
39.0902	8.98649	11.6486	5.98649
39.1107	8.85135	12.2162	6.60811
39.1312	9	10.8649	6.48649
39.1516	9.04054	12.0811	6.58108
39.1721	9.02703	11.8243	6.17568
39.1926	9.12162	12	6.05405
39.2131	9.35135	11.6892	6.14865
39.2335	9.82432	10.6757	6.22973
39.254	9.18919	11.7297	5.90541
39.2745	9.01351	12.0405	6.10811
39.2949	9.52703	12.1081	6.37838
39.3154	9.55405	11.6622	5.60811
39.3359	9.16216	11.4054	6.25676
39.3564	9.14865	11.527	6.14865
39.3768	8.93243	11.3514	6.21622
39.3973	9.74324	11.8514	5.74324
39.4178	9.62162	12.4865	6.24324
39.4383	9.68919	11.1216	6.13514
39.4587	8.74324	11.1216	6.31081
39.4792	9.17568	11.473	6.43243
39.4997	9.13514	11	6.18919
39.5201	8.52703	11.6351	5.83784
39.5406	9.01351	11.2432	6.18919
39.5611	9.01351	12.8108	6.54054
39.5816	9.59459	11.4324	5.77027
39.602	9.04054	11.9189	5.71622
39.6225	9.56757	11.2297	5.74324
39.643	8.95946	10.7973	6.21622
39.6635	9.66216	12.0946	6.75676
39.6839	9.27027	10.9865	5.83784
39.7044	8.62162	11.8514	6.27027
39.7249	9.5	11.0946	6.93243
39.7453	9.01351	11.5405	5.74324
39.7658	9.09459	11.9189	6.36486
39.7863	9.27027	11.6216	6.35135
39.8068	9.51351	11.4324	6.58108
39.8272	8.36486	11.1216	6.21622
39.8477	8.21622	10.8919	5.82432
39.8682	8.94595	11.5	6.09459
39.8887	7.98649	11.8514	6.55405
39.9091	9.33784	12.0541	6.75676
39.9296	9.09459	11.2838	5.93243
39.9501	8.28378	11.8108	6.09459
39.9705	9.08108	11.3649	6.12162
39.991	8.98649	10.5135	6.13514
40.0115	8.82432	11.7973	5.7027
40.032	8.78378	11.2432	6.02703
40.0524	7.63514	10.527	5.94595
40.0729	8.55405	10.7162	5.64865
40.0934	8.5	11.7703	6.04054
40.1139	8.08108	10.9324	5.44595
40.1343	8.09459	10.7703	5.87838
40.1548	8.37838	10.8243	5.87838
40.1753	8.40541	10.527	5.18919
40.1957	8.27027	10.9189	5.68919
40.2162	7.55405	10.8378	5.78378
40.2367	8.24324	10.8919	5.52703
40.2572	8.2973	10.7838	5.24324
40.2776	7.58108	10.3243	5.75676
40.2981	7.83784	11.1486	6.06757
40.3186	8.40541	10.1216	5.91892
40.3391	7.95946	10.2703	5.43243
40.3595	7.27027	10.6351	5.60811
40.38	8.02703	9.85135	5.67568
40.4005	7.74324	10.6892	6.2973
40.4209	7.97297	11.2432	5.60811
40.4414	7.75676	10.7838	5.58108
40.4619	7.67568	10.0541	5.67568
40.4824	7.85135	10.3378	5.63514
40.5028	7.81081	10.8378	5.5
40.5233	8.16216	10.7297	5.71622
40.5438	8	10.7973	6.06757
40.5643	8.68919	10.3919	6.04054
40.5847	8.14865	10.527	5.67568
40.6052	7.86486	10.1486	5.91892
40.6257	8.32432	10.973	5.62162
40.6461	7.62162	10.4459	5.87838
40.6666	7.58108	10.4459	6.48649
40.6871	8.10811	10.4459	5.68919
40.7076	8.10811	10.5541	5.94595
40.728	8.5	10.3243	5.5
40.7485	7.41892	9.87838	5.95946
40.769	7.64865	10.3514	5.7027
40.7895	7.33784	10.3243	5.54054
40.8099	7.95946	10.4865	5.95946
40.8304	8.05405	10.1351	5.71622
40.8509	7.37838	10.3919	6.2973
40.8713	7.33784	10.027	5.71622
40.8918	8.01351	10.3108	5.71622
40.9123	7.18919	9.17568	5.24324
40.9328	7.82432	9.90541	5.60811
40.9532	7.41892	9.85135	5.35135
40.9737	7.90541	10.0541	5.67568
40.9942	7.33784	10.2973	6.44595
41.0147	7.48649	9.90541	6.10811
41.0351	7.41892	10.3649	5.59459
41.0556	7.78378	10.1216	6.10811
41.0761	7.67568	9.93243	5.62162
41.0965	8.09459	9.82432	6.16216
41.117	7.71622	9.82432	5.24324
41.1375	7.89189	9.90541	5.64865
41.158	7.41892	10.2703	5.77027
41.1784	7.5	9.74324	5.87838
41.1989	8	9.40541	6.21622
41.2194	7.72973	9.51351	6.10811
41.2399	7.90541	9.94595	5.60811
41.2603	8.33784	9.31081	6.32432
41.2808	7.81081	9.39189	6.25676
41.3013	7.58108	9.93243	5.48649
41.3217	8.02703	10.1486	5.21622
41.3422	7.64865	9.63514	5.37838
41.3627	8.51351	9.60811	5.77027
41.3832	7.2973	9.85135	5.71622
41.4036	8.05405	9.5	5.63514
41.4241	7.63514	9.90541	5.64865
41.4446	7.77027	10.2027	5.37838
41.4651	7.36486	9.95946	5.63514
41.4855	7.90541	9.60811	5.24324
41.506	8.18919	9.58108	6.22973
41.5265	7.24324	9.54054	5.72973
41.5469	7.75676	10.1486	5.72973
41.5674	7.2973	9.36486	5.54054
41.5879	7.10811	9.2973	5.90541
41.6084	7.66216	9.14865	5.48649
41.6288	7.66216	9.41892	5.52703
41.6493	7.77027	9.98649	5.51351
41.6698	7.18919	9.39189	5.09459
41.6903	7.78378	9.74324	5.33784
41.7107	7.72973	9.24324	5.66216
41.7312	6.90541	9.71622	5.97297
41.7517	8.01351	8.82432	5.18919
41.7721	7.25676	10.5	5.86486
41.7926	7.41892	9.74324	5.66216
41.8131	7.35135	8.86486	5.91892
41.8336	6.81081	9.75676	5.31081
41.854	7.37838	10.2027	5.43243
41.8745	7.5	9.21622	5.43243
41.895	7.02703	9.91892	5.71622
41.9155	7.41892	9.21622	5.90541
41.9359	7.63514	8.67568	5.16216
41.9564	7.67568	8.95946	5.47297
41.9769	7.18919	9.86486	5.75676
41.9973	7.25676	9.14865	5.5
42.0178	7.48649	9.47297	5.01351
42.0383	7.97297	9.08108	5.22973
42.0588	7.40541	9.44595	5.51351
42.0792	7	9.01351	5.87838
42.0997	7	9.58108	5.62162
42.1202	7.05405	8.55405	5.62162
42.1407	6.97297	9.10811	5.56757
42.1611	7.5	9.27027	5.90541
42.1816	6.71622	9.40541	5.08108
42.2021	7.44595	9.40541	5.58108
42.2225	6.60811	9.35135	5.31081
42.243	7.55405	8.5	5.39189
42.2635	7.47297	9.32432	5.48649
42.284	6.90541	8.95946	5.59459
42.3044	7.04054	8.18919	5.83784
42.3249	6.77027	9.24324	5.62162
42.3454	6.35135	8.82432	5.02703
42.3659	6.71622	8.62162	5.62162
42.3863	6.39189	8.33784	5.5
42.4068	6.68919	9.10811	5.22973
42.4273	7.12162	8.5	5.98649
42.4477	7.13514	9.7973	5.36486
42.4682	6.77027	8.91892	5.45946
42.4887	7.12162	8.68919	5.33784
42.5092	6.60811	9.22973	5.48649
42.5296	6.85135	9.33784	5.52703
42.5501	6.78378	8.78378	5.28378
42.5706	6.75676	9.14865	5.40541
42.5911	5.7027	8.7973	5.05405
42.6115	7.10811	8.77027	5.45946
42.632	6.87838	8.81081	5.24324
42.6525	6.7027	8.40541	4.56757
42.6729	6.75676	8.72973	5.28378
42.6934	6.93243	8.32432	5.55405
42.7139	7.58108	8.52703	5.60811
42.7344	6.97297	8.17568	5.41892
42.7548	6.59459	8.51351	5.16216
42.7753	7	8.51351	5.13514
42.7958	6.7973	8.71622	5.01351
42.8163	7.21622	9.27027	4.81081
42.8367	6.82432	8.59459	4.89189
42.8572	6.31081	8.63514	5.45946
42.8777	7.17568	7.75676	5.52703
42.8981	7.06757	8.52703	5.02703
42.9186	6.71622	8.12162	5.16216
42.9391	6.93243	8.02703	5.35135
42.9596	6.36486	8.63514	5.36486
42.98	6.27027	8.37838	5.32432
43.0005	6.33784	8.45946	4.67568
43.021	6.37838	8.41892	4.95946
43.0415	6.7973	8.67568	5.13514
43.0619	7	8	5.09459
43.0824	6.31081	8.7973	5.16216
43.1029	6.59459	8.06757	5.48649
43.1233	5.62162	8.45946	5.24324
43.1438	6.35135	7.32432	4.93243
43.1643	6.43243	8.7027	4.66216
43.1848	6.86486	8.09459	5.18919
43.2052	6.43243	8.37838	5.62162
43.2257	6.62162	8.2973	5.08108
43.2462	6.45946	8.39189	5.12162
43.2667	6.63514	7.91892	5.51351
43.2871	6.13514	8.33784	5.59459
43.3076	6.43243	8.25676	5.2027
43.3281	6.52703	8	4.7973
43.3485	7	8.64865	5.28378
43.369	6.56757	8.10811	4.68919
43.3895	7.10811	8.66216	5.02703
43.41	6.16216	8.2027	5.08108
43.4304	6.31081	7.91892	5.72973
43.4509	6.2027	8.06757	5.12162
43.4714	6.77027	7.93243	5.06757
43.4919	6.43243	8.05405	5.27027
43.5123	6.64865	8.17568	4.66216
43.5328	6.40541	7.51351	5.24324
43.5533	6.90541	7.71622	4.74324
43.5737	6.12162	8.09459	4.93243
43.5942	6.47297	8.06757	5.47297
43.6147	6.90541	7.35135	4.87838
43.6352	6.68919	8.09459	5.21622
43.6556	7.01351	7.82432	5.14865
43.6761	6.37838	7.68919	4.67568
43.6966	6.77027	8.01351	4.93243
43.7171	6.47297	7.72973	5.2027
43.7375	6.58108	7.37838	5.75676
43.758	6.02703	7.81081	5.62162
43.7785	6.58108	7.94595	5.54054
43.7989	6.10811	8.51351	5.40541
43.8194	6.47297	7.66216	5.25676
43.8399	6.48649	7.7027	5.17568
43.8604	5.63514	7.75676	4.82432
43.8808	5.71622	7.36486	5.48649
43.9013	6.25676	7.54054	4.98649
43.9218	6.48649	7.94595	5.09459
43.9423	6.10811	8.02703	5.12162
43.9627	6.27027	8.25676	5.10811
43.9832	6.25676	7.40541	5.2973
44.0037	5.82432	7.83784	4.71622
44.0241	5.82432	8.12162	5.18919
44.0446	6.91892	7.74324	4.82432
44.0651	6.48649	7.55405	5.2973
44.0856	6.59459	7.67568	4.60811
44.106	6.36486	7.67568	5.13514
44.1265	6.35135	8.08108	4.78378
44.147	6.10811	6.77027	4.59459
44.1675	6.5	7.05405	5.40541
44.1879	5.59459	7.74324	4.98649
44.2084	5.83784	7.55405	5.16216
44.2289	6.27027	7.41892	4.97297
44.2493	6.17568	7.82432	4.78378
44.2698	5.91892	7.67568	4.66216
44.2903	6.01351	7.25676	5.25676
44.3108	6.33784	6.68919	4.87838
44.3312	6.59459	7.41892	4.66216
44.3517	5.77027	7.32432	4.86486
44.3722	6.24324	7.39189	4.54054
44.3927	5.67568	7.64865	4.87838
44.4131	6.01351	7.56757	4.41892
44.4336	6.21622	7.63514	4.62162
44.4541	5.98649	6.78378	5.22973
44.4745	6.22973	7.25676	4.68919
44.495	6.31081	7.40541	4.56757
44.5155	5.67568	7.51351	5.12162
44.536	6.22973	7.18919	5.09459
44.5564	6.60811	7.33784	4.77027
44.5769	6.31081	8.01351	4.48649
44.5974	6.55405	8.90541	5.08108
44.6179	6.18919	8.37838	4.58108
44.6383	6.48649	7.64865	4.67568
44.6588	5.83784	7.59459	4.95946
44.6793	5.85135	7.5	4.54054
44.6997	5.94595	7.71622	5.04054
44.7202	5.78378	7.10811	5.31081
44.7407	6.24324	6.68919	5.25676
44.7612	5.98649	6.75676	5.18919
44.7816	6.17568	7.32432	4.87838
44.8021	5.82432	7.43243	4.66216
44.8226	5.94595	6.93243	4.75676
44.8431	6.40541	7.7027	4.7973
44.8635	5.59459	7.10811	4.97297
44.884	5.83784	6.74324	4.85135
44.9045	6.27027	7.36486	4.40541
[truncated: 249 more rows]

## Sheet: Figure 6A
PLE			PL
λ (nm)	Intensity		λ (nm)	Intensity
300	457095		400	241004
301	740470		401	309131
302	3.80191e+06		402	440077
303	15500100		403	571930
304	58884900		404	716637
305	218920000		405	860118
306	375731000		406	1046628
307	533454000		407	1.17351e+06
308	553027000		408	1.22865e+06
309	318940000		409	1.22398e+06
310	84926800		410	1141635
311	5.61831e+06		411	1.0059e+06
312	967127		412	876545
313	555036		413	708564
314	294423		414	601894
315	258655		415	488993
316	264418		416	394471
317	233967		417	343272
318	322941		418	288873
319	312417		419	240898
320	210348		420	200201
321	270904		421	170835
322	254772		422	163937
323	250359		423	134687
324	255012		424	123196
325	301888		425	103507
326	270139		426	92591.7
327	245024		427	89148.5
328	206586		428	94852.9
329	247581		429	74643.4
330	235005		430	68440.3
331	205157		431	62229.5
332	280592		432	61419.6
333	235289		433	55457.8
334	225800		434	56463.8
335	249819		435	48917.9
336	211818		436	55153.4
337	252068		437	48674.8
338	250542		438	51283.7
339	283331		439	47236.5
340	267036		440	38608.6
341	266064		441	43814.7
342	311026		442	38026.4
343	377045		443	40409.7
344	347959		444	39898.9
345	385611		445	36078.6
346	433318		446	30915.6
347	471730		447	37331
348	563520		448	32763.4
349	673767		449	37240.3
350	771614		450	34479.6
351	819257		451	36847.6
352	1.09109e+06		452	36678
353	1.30594e+06		453	39104.3
354	1.44856e+06		454	35297.1
355	1.67602e+06		455	40649.1
356	1.90097e+06		456	30042
357	2.02161e+06		457	33070.1
358	2.54664e+06		458	34711.3
359	2530660		459	35298.3
360	2.79272e+06		460	33589.4
361	2.91866e+06		461	30950.9
362	3.182e+06		462	26516
363	3.30026e+06		463	26330.8
364	3.35801e+06		464	23995.1
365	3.41631e+06		465	22459.3
366	3470842		466	20508.7
367	3.79223e+06		467	20391.9
368	3659376		468	21310.1
369	3.81539e+06		469	22282
370	3.86739e+06		470	21518.9
371	3.87419e+06		471	20036.8
372	3867176		472	25022.6
373	4.08904e+06		473	18611
374	4.25482e+06		474	19763.1
375	4.07712e+06		475	22385.8
376	4587139		476	24471.6
377	4.60615e+06		477	19604.2
378	4.55039e+06		478	19126.1
379	4.71426e+06		479	17632.6
380	5.12488e+06		480	16637.2
381	5.1554e+06		481	16511.7
382	5548310		482	15468.5
383	5699412		483	18587.1
384	5.82435e+06		484	15434.4
385	6.23965e+06		485	18913.6
386	6.84179e+06		486	14533.4
387	7.1546e+06		487	18680.8
388	7447445		488	10805.2
389	8046178		489	19094
390	8405013		490	19003
391	8749519		491	14371.2
392	9599553		492	17748.6
393	9958227		493	17024.5
394	10498700		494	19482.5
395	11232100		495	17751
396	11467700		496	18937
397	12110200		497	14740.2
398	13020800		498	13474.3
399	12768100		499	15073.5
400	13261000		500	10917.9
401	13383800		501	15477.1
402	13216100		502	13119
403	12798400		503	13699.7
404	12045700		504	13497
405	10885800		505	18160
406	9449083		506	19480.8
407	7.79947e+06		507	17864.5
408	5800747		508	12670.1
409	4.29305e+06		509	14419.7
410	2.91382e+06		510	13796.1
411	1.82347e+06		511	16862.8
412	1.16035e+06		512	22400.6
413	773243		513	23992.6
414	536100		514	27268.2
415	256214		515	31894.3
416	179197		516	23634.5
417	119668		517	30442.7
418	97661.5		518	28639.3
419	55248.4		519	38362.5
420	33726.8		520	36498.1
421	19022.8		521	43229.6
422	11030.2		522	51804.5
423	13974.1		523	48644
424	15532.9		524	64938.7
425	11348.5		525	57528.2
426	21393.8		526	77753.6
427	5734.43		527	87482.6
428	7195.71		528	108080
429	14481.5		529	101122
430	5810.07		530	134064
431	4378.58		531	153552
432	13181.6		532	146730
433	4395.94		533	190758
434	8810.25		534	223807
435	14650.7		535	225277
436	5840.3		536	277556
437	5794.11		537	281259
438	11478.5		538	316677
439	7169.16		539	359618
440	2877.67		540	381597
441	4345.62		541	426429
442	4376.15		542	490533
443	7338.18		543	512132
444	5892.28		544	636472
445	7411.91		545	658004
446	4465		546	712074
447	4447.75		547	829369
448	2912.05		548	842778
449	5672.48		549	959783
450	8181.01		550	1006305
451	1325.17		551	1.17557e+06
452	4000.95		552	1.24177e+06
453	2743.96		553	1.30707e+06
454	2835.81		554	1.44316e+06
455	4312.69		555	1.57985e+06
456	1439.42		556	1.61681e+06
457	1420.29		557	1.78442e+06
458	2812.6		558	1.89281e+06
459	4194		559	2001463
460	4169.04		560	2.0702e+06
461	5438.48		561	2.25457e+06
462	3977.6		562	2.45998e+06
463	3889.75		563	2.5239e+06
464	3863.18		564	2.69912e+06
465	2527.21		565	2.90808e+06
466	2444.05		566	3.04365e+06
467	3472.82		567	3.28249e+06
468	3365.46		568	3.34551e+06
469	2272.59		569	3.53417e+06
470	1193.12		570	3.6143e+06
471	7450.05		571	3.73726e+06
472	1272.46		572	4.08216e+06
473	7700.25		573	4.18391e+06
474	1329.05		574	4382373
475	8345.63		575	4.66268e+06
476	1487.28		576	4.66108e+06
477	6184.07		577	4.98951e+06
478	3098.85		578	5.09124e+06
479	1521.06		579	5.33692e+06
480	7378.7		580	5.38628e+06
481	5693.22		581	5778629
482	5634.15		582	5.86226e+06
483	1419.48		583	6004241
484	2914.92		584	6.18901e+06
485	7546.83		585	6.54299e+06
486	4668.4		586	6.75177e+06
487	4765.41		587	6.694e+06
488	6439.23		588	6928036
489	1591.05		589	7.23091e+06
490	13986.9		590	7.31942e+06
491	6038.75		591	7.69446e+06
492	1478.61		592	7.64861e+06
493	4421.91		593	7.70995e+06
494	6042.11		594	7952747
495	0		595	8.12629e+06
496	4843.97		596	8.29841e+06
497	1648.71		597	8.3528e+06
498	1671.08		598	8476367
499	5067.38		599	8640533
500	5101.04		600	8633472
501	3407.44		601	9060311
502	1706.59		602	8811082
503	3416.9		603	9112751
504	0		604	9030669
505	3444.44		605	9067669
506	12117.4		606	9066967
507	0		607	9442424
508	1739.19		608	9539709
509	0		609	9463386
510	3496.12		610	9078850
511	0		611	9569054
512	1758.28		612	9313469
513	1763.11		613	9649065
514	3536.77		614	9437143
515	1776.38		615	9491694
516	5351.22		616	9490143
517	0		617	9169397
518	3599.63		618	9675001
519	7220.09		619	9275629
520	5425.86		620	9540863
521	9089.75		621	9136077
522	3654.88		622	9502396
523	0		623	9416581
524	1840.47		624	9343699
525	0		625	9089702
526	5565.81		626	8891471
527	3729.64		627	8892528
528	1873.44		628	9198690
529	3761.2		629	8835096
530	1887.85		630	8805493
531	5702.16		631	8570890
532	3810.11		632	8519320
533	3825.92		633	8543067
534	3839.33		634	8543471
535	3862.54		635	8300566
536	3875.64		636	8105125
537	5855.46		637	8.02402e+06
538	5889.21		638	8.04697e+06
539	11810.1		639	7736748
540	5917.87		640	7501206
541	5900.34		641	7538161
542	7849.02		642	7661160
543	3936.97		643	7.45439e+06
544	1984.46		644	6.88443e+06
545	0		645	7.13667e+06
546	1997.71		646	6.97503e+06
547	2004.46		647	6914956
548	0		648	6649628
549	2023.19		649	6.66161e+06
550	4059.37		650	6212387
			651	6.4422e+06
			652	6342529
			653	5891513
			654	5.83978e+06
			655	5661694
			656	5498439
			657	5499086
			658	5506565
			659	5.10585e+06
			660	4801844
			661	4986577
			662	4.97567e+06
			663	4.61616e+06
			664	4456594
			665	4483739
			666	4293881
			667	4.37785e+06
			668	4091885
			669	3.90871e+06
			670	3.8505e+06
			671	3.5833e+06
			672	3.50322e+06
			673	3399510
			674	3504251
			675	3332442
			676	3.30625e+06
			677	3.07471e+06
			678	2.92627e+06
			679	2865140
			680	2.94148e+06
			681	2.7227e+06
			682	2.58529e+06
			683	2648702
			684	2.45803e+06
			685	2.66287e+06
			686	2.28691e+06
			687	2.43017e+06
			688	2.16119e+06
			689	2297825
			690	2.03233e+06
			691	2.18985e+06
			692	1.99633e+06
			693	1.91014e+06
			694	1.97776e+06
			695	1.67939e+06
			696	1.83049e+06
			697	1.56335e+06
			698	1.55536e+06
			699	1608049
			700	1.5902e+06

## Sheet: Figure 6B
PLE		PL
λ (nm)	Intensity	λ (nm)	Intensity
300	17734200	400	5120469
301	17884000	401	6.6387e+06
302	18003900	402	8905705
303	18327500	403	11982800
304	18133700	404	15811100
305	18642700	405	21649000
306	18453500	406	29587500
307	18973700	407	42210300
308	19254900	408	57524700
309	19441100	409	77316600
310	19453100	410	97933400
311	19801500	411	117276000
312	19525200	412	134163000
313	19541000	413	142955000
314	19837100	414	146459000
315	19966500	415	145786000
316	19907100	416	141785000
317	19851800	417	136131000
318	19888400	418	128348000
319	19985200	419	119361000
320	19708200	420	110443000
321	19675900	421	100867000
322	19495600	422	91321200
323	19365400	423	81396100
324	19523300	424	73377300
325	19338400	425	64773300
326	19232400	426	58063300
327	18773900	427	52184500
328	18618400	428	47358800
329	18465200	429	42628700
330	18065400	430	39436500
331	17746100	431	36099500
332	17720400	432	33104300
333	17806300	433	30754300
334	17435700	434	28517200
335	17232800	435	26808600
336	17229400	436	25318000
337	17232400	437	23686300
338	17193100	438	22264500
339	16941300	439	21047700
340	16848500	440	20073900
341	16853700	441	19176300
342	16813600	442	18084000
343	16710100	443	17274400
344	16776500	444	16617400
345	16609200	445	15984000
346	16637900	446	15273700
347	16550500	447	14752100
348	16606700	448	14260600
349	16511300	449	13679400
350	16458900	450	13172200
351	16333600	451	12776300
352	16403800	452	12405500
353	16366700	453	12037300
354	16359300	454	11666800
355	16312700	455	11402200
356	16212000	456	10953000
357	16212500	457	10867500
358	15957900	458	10537000
359	15919800	459	10188900
360	15816600	460	9929013
361	15667200	461	9733250
362	15481400	462	9426051
363	15373800	463	9260762
364	15069400	464	8940869
365	14843400	465	8719036
366	14516000	466	8620464
367	14381700	467	8274284
368	14113400	468	8143543
369	13893100	469	7.93267e+06
370	13608300	470	7.81777e+06
371	13495400	471	7560854
372	13339300	472	7430706
373	13072000	473	7222969
374	13094400	474	7.13999e+06
375	12944600	475	6.97517e+06
376	12972600	476	6.89546e+06
377	12915800	477	6756604
378	13144500	478	6.58684e+06
379	13193300	479	6562451
380	13262100	480	6.45882e+06
381	13576400	481	6.32503e+06
382	13833700	482	6.11176e+06
383	14281100	483	6111785
384	14646900	484	6019741
385	14920500	485	5921342
386	15504400	486	5.75821e+06
387	16010100	487	5.71883e+06
388	16316300	488	5637157
389	16747100	489	5472268
390	17288400	490	5.48786e+06
391	17596500	491	5419937
392	17907200	492	5.19461e+06
393	18053900	493	5.21036e+06
394	18115500	494	5103889
395	18195500	495	5032125
396	18036600	496	5047129
397	17981500	497	4901223
398	18068700	498	4875616
399	17887900	499	4836604
400	17963300	500	4681672
401	17801600	501	4.68006e+06
402	17797400	502	4.60203e+06
403	17778300	503	4535182
404	17979800	504	4.47045e+06
405	18327200	505	4.36183e+06
406	19145800	506	4.41927e+06
407	19563200	507	4.32924e+06
408	19813500	508	4.25454e+06
409	19226000	509	4.19772e+06
410	17620800	510	4.15902e+06
411	15372100	511	4.0517e+06
412	13116600	512	4.12776e+06
413	10604500	513	3.99533e+06
414	8693157	514	3925470
415	6405239	515	3.93164e+06
416	4876350	516	3797811
417	3.71002e+06	517	3797101
418	2942261	518	3728866
419	2709025	519	3.63256e+06
420	3.74939e+06	520	3.5919e+06
		521	3.56364e+06
		522	3.49963e+06
		523	3.5366e+06
		524	3.38759e+06
		525	3.35938e+06
		526	3.28029e+06
		527	3.28708e+06
		528	3.20947e+06
		529	3.17182e+06
		530	3.19749e+06
		531	3.03528e+06
		532	3.15912e+06
		533	3.05143e+06
		534	2989829
		535	3.01608e+06
		536	2.97998e+06
		537	2811713
		538	2.92607e+06
		539	2787902
		540	2.75696e+06
		541	2.6706e+06
		542	2.77414e+06
		543	2.67703e+06
		544	2.66754e+06
		545	2.61457e+06
		546	2.53753e+06
		547	2.51987e+06
		548	2.47196e+06
		549	2.35058e+06
		550	2318923
		551	2.37946e+06
		552	2.2951e+06
		553	2277019
		554	2.2756e+06
		555	2.30558e+06
		556	2.18478e+06
		557	2236608
		558	2.22142e+06
		559	2.16585e+06
		560	2.03281e+06
		561	2.15346e+06
		562	2163643
		563	2.00015e+06
		564	2.07803e+06
		565	1.99773e+06
		566	1.95393e+06
		567	2.0187e+06
		568	1.94238e+06
		569	1883027
		570	1.86293e+06
		571	1.86815e+06
		572	1.83138e+06
		573	1.8227e+06
		574	1749865
		575	1.83301e+06
		576	1.70879e+06
		577	1750585
		578	1.69302e+06
		579	1.6273e+06
		580	1.72092e+06
		581	1.6661e+06
		582	1.6742e+06
		583	1.58242e+06
		584	1.58728e+06
		585	1.53472e+06
		586	1.52903e+06
		587	1520776
		588	1.4583e+06
		589	1.54826e+06
		590	1.50192e+06
		591	1.46298e+06
		592	1.3882e+06
		593	1.4321e+06
		594	1.34527e+06
		595	1.35562e+06
		596	1.34397e+06
		597	1.36005e+06
		598	1.3573e+06
		599	1.32138e+06
		600	1.27479e+06
		601	1.27686e+06
		602	1.25612e+06
		603	1213736
		604	1.21171e+06
		605	1257235
		606	1.20532e+06
		607	1.20749e+06
		608	1221222
		609	1.17553e+06
		610	1.16043e+06
		611	1193746
		612	1.18483e+06
		613	1157349
		614	1.03226e+06
		615	1.08346e+06
		616	1.01399e+06
		617	981318
		618	1.08103e+06
		619	1.00796e+06
		620	930485
		621	1.02727e+06
		622	1.00199e+06
		623	981739
		624	955373
		625	946660
		626	825587
		627	914552
		628	842968
		629	912232
		630	900963
		631	809367
		632	843964
		633	809900
		634	804626
		635	796792
		636	815358
		637	772241
		638	782790
		639	719884
		640	723738
		641	794683
		642	744838
		643	743810
		644	754260
		645	795519
		646	693473
		647	794839
		648	775208
		649	645592
		650	669563
		651	688510
		652	681629
		653	635354
		654	643440
		655	656903
		656	605762
		657	633336
		658	588212
		659	586540
		660	565334
		661	562006
		662	538000
		663	534915
		664	583923
		665	592842
		666	637965
		667	614632
		668	479035
		669	548137
		670	507233
		671	505446
		672	437641
		673	453249
		674	493531
		675	419443
		676	531994
		677	463784
		678	477367
		679	415853
		680	461443
		681	530311
		682	414812
		683	426531
		684	352845
		685	394180
		686	465799
		687	393105
		688	383056
		689	334390
		690	350117
		691	335209
		692	343067
		693	376382
		694	430358
		695	360515
		696	319019
		697	361120
		698	344978
		699	367087
		700	358082

## Sheet: Figure 6C
x = 0				x = 0.045
t(ns)	Intensity (a.u.)			t(ns)	Intensity (a.u.)
36.5125	5230			36.5125	1592
36.5381	5223			36.5381	1335
36.5637	5012			36.5637	1246
36.5893	4753			36.5893	1083
36.6148	4678			36.6148	1032
36.6404	4597			36.6404	886
36.666	4400			36.666	764
36.6916	4384			36.6916	671
36.7172	4215			36.7172	620
36.7428	4092			36.7428	571
36.7684	3992			36.7684	479
36.794	3837			36.794	458
36.8195	3710			36.8195	383
36.8451	3511			36.8451	353
36.8707	3511			36.8707	316
36.8963	3442			36.8963	350
36.9219	3394			36.9219	313
36.9475	3433			36.9475	305
36.9731	3106			36.9731	270
36.9987	3153			36.9987	266
37.0242	3051			37.0242	245
37.0498	2851			37.0498	246
37.0754	2970			37.0754	269
37.101	2854			37.101	245
37.1266	2718			37.1266	232
37.1522	2718			37.1522	200
37.1778	2620			37.1778	208
37.2034	2570			37.2034	210
37.2289	2557			37.2289	219
37.2545	2542			37.2545	213
37.2801	2375			37.2801	236
37.3057	2329			37.3057	185
37.3313	2289			37.3313	183
37.3569	2268			37.3569	221
37.3825	2188			37.3825	216
37.4081	2246			37.4081	191
37.4336	2209			37.4336	180
37.4592	2075			37.4592	206
37.4848	2076			37.4848	185
37.5104	2086			37.5104	178
37.536	1946			37.536	165
37.5616	1975			37.5616	168
37.5872	1888			37.5872	155
37.6127	1920			37.6127	165
37.6383	1845			37.6383	174
37.6639	1783			37.6639	167
37.6895	1773			37.6895	198
37.7151	1757			37.7151	154
37.7407	1691			37.7407	163
37.7663	1648			37.7663	169
37.7918	1595			37.7918	150
37.8174	1591			37.8174	157
37.843	1506			37.843	167
37.8686	1537			37.8686	156
37.8942	1535			37.8942	153
37.9198	1546			37.9198	153
37.9454	1444			37.9454	172
37.971	1460			37.971	149
37.9965	1437			37.9965	168
38.0221	1384			38.0221	150
38.0477	1297			38.0477	140
38.0733	1289			38.0733	147
38.0989	1363			38.0989	152
38.1245	1327			38.1245	147
38.1501	1289			38.1501	133
38.1757	1205			38.1757	124
38.2012	1295			38.2012	145
38.2268	1157			38.2268	137
38.2524	1188			38.2524	152
38.278	1107			38.278	124
38.3036	1155			38.3036	142
38.3292	1168			38.3292	144
38.3548	1100			38.3548	148
38.3803	1117			38.3803	124
38.4059	1084			38.4059	110
38.4315	1061			38.4315	125
38.4571	1064			38.4571	144
38.4827	1005			38.4827	144
38.5083	949			38.5083	133
38.5339	1003			38.5339	112
38.5595	1064			38.5595	139
38.585	954			38.585	120
38.6106	986			38.6106	135
38.6362	983			38.6362	126
38.6618	953			38.6618	128
38.6874	907			38.6874	132
38.713	955			38.713	134
38.7386	880			38.7386	128
38.7642	856			38.7642	121
38.7897	828			38.7897	117
38.8153	903			38.8153	116
38.8409	829			38.8409	131
38.8665	844			38.8665	123
38.8921	853			38.8921	126
38.9177	858			38.9177	127
38.9433	848			38.9433	119
38.9689	785			38.9689	128
38.9944	776			38.9944	131
39.02	750			39.02	130
39.0456	734			39.0456	116
39.0712	751			39.0712	130
39.0968	745			39.0968	114
39.1224	740			39.1224	125
39.148	762			39.148	103
39.1735	766			39.1735	94
39.1991	731			39.1991	123
39.2247	681			39.2247	125
39.2503	684			39.2503	104
39.2759	663			39.2759	109
39.3015	619			39.3015	115
39.3271	627			39.3271	107
39.3526	665			39.3526	96
39.3782	614			39.3782	98
39.4038	669			39.4038	91
39.4294	627			39.4294	108
39.455	631			39.455	106
39.4806	591			39.4806	103
39.5062	609			39.5062	114
39.5318	641			39.5318	95
39.5573	579			39.5573	105
39.5829	584			39.5829	106
39.6085	573			39.6085	120
39.6341	610			39.6341	88
39.6597	521			39.6597	103
39.6853	562			39.6853	99
39.7109	539			39.7109	110
39.7364	513			39.7364	90
39.762	536			39.762	83
39.7876	551			39.7876	89
39.8132	514			39.8132	84
39.8388	505			39.8388	88
39.8644	503			39.8644	75
39.89	528			39.89	86
39.9156	500			39.9156	75
39.9412	470			39.9412	87
39.9667	528			39.9667	95
39.9923	508			39.9923	101
40.0179	466			40.0179	92
40.0435	474			40.0435	83
40.0691	435			40.0691	75
40.0947	494			40.0947	73
40.1203	462			40.1203	72
40.1458	445			40.1458	91
40.1714	437			40.1714	82
40.197	424			40.197	74
40.2226	418			40.2226	60
40.2482	431			40.2482	69
40.2738	429			40.2738	87
40.2994	398			40.2994	71
40.325	369			40.325	89
40.3505	415			40.3505	61
40.3761	408			40.3761	58
40.4017	423			40.4017	59
40.4273	418			40.4273	70
40.4529	358			40.4529	72
40.4785	385			40.4785	76
40.5041	384			40.5041	75
40.5296	363			40.5296	80
40.5552	352			40.5552	68
40.5808	382			40.5808	88
40.6064	351			40.6064	74
40.632	375			40.632	62
40.6576	354			40.6576	78
40.6832	379			40.6832	66
40.7088	353			40.7088	64
40.7343	299			40.7343	51
40.7599	349			40.7599	70
40.7855	320			40.7855	51
40.8111	359			40.8111	63
40.8367	319			40.8367	51
40.8623	289			40.8623	60
40.8879	296			40.8879	60
40.9134	321			40.9134	57
40.939	280			40.939	65
40.9646	282			40.9646	53
40.9902	312			40.9902	52
41.0158	281			41.0158	61
41.0414	297			41.0414	64
41.067	338			41.067	38
41.0926	284			41.0926	65
41.1181	293			41.1181	45
41.1437	286			41.1437	52
41.1693	263			41.1693	60
41.1949	297			41.1949	54
41.2205	260			41.2205	52
41.2461	281			41.2461	58
41.2717	278			41.2717	46
41.2973	290			41.2973	49
41.3228	219			41.3228	53
41.3484	266			41.3484	47
41.374	272			41.374	38
41.3996	241			41.3996	51
41.4252	252			41.4252	55
41.4508	247			41.4508	51
41.4764	223			41.4764	52
41.502	251			41.502	59
41.5275	232			41.5275	56
41.5531	245			41.5531	60
41.5787	234			41.5787	59
41.6043	247			41.6043	47
41.6299	201			41.6299	64
41.6555	204			41.6555	48
41.6811	219			41.6811	49
41.7067	215			41.7067	51
41.7322	201			41.7322	54
41.7578	223			41.7578	52
41.7834	235			41.7834	46
41.809	211			41.809	52
41.8346	210			41.8346	49
41.8602	186			41.8602	44
41.8858	211			41.8858	44
41.9113	195			41.9113	51
41.9369	200			41.9369	29
41.9625	207			41.9625	44
41.9881	196			41.9881	66
42.0137	175			42.0137	58
42.0393	199			42.0393	42
42.0649	188			42.0649	58
42.0904	189			42.0904	64
42.116	207			42.116	42
42.1416	179			42.1416	50
42.1672	159			42.1672	45
42.1928	179			42.1928	52
42.2184	172			42.2184	41
42.244	198			42.244	44
42.2696	209			42.2696	41
42.2951	166			42.2951	43
42.3207	152			42.3207	51
42.3463	158			42.3463	49
42.3719	191			42.3719	29
42.3975	159			42.3975	60
42.4231	147			42.4231	49
42.4487	155			42.4487	50
42.4742	199			42.4742	48
42.4998	157			42.4998	42
42.5254	157			42.5254	42
42.551	170			42.551	51
42.5766	147			42.5766	46
42.6022	172			42.6022	49
42.6278	151			42.6278	40
42.6534	151			42.6534	53
42.679	133			42.679	39
42.7045	146			42.7045	51
42.7301	155			42.7301	38
42.7557	154			42.7557	44
42.7813	135			42.7813	42
42.8069	144			42.8069	36
42.8325	107			42.8325	46
42.8581	142			42.8581	38
42.8836	140			42.8836	38
42.9092	130			42.9092	43
42.9348	141			42.9348	45
42.9604	144			42.9604	36
42.986	112			42.986	47
43.0116	131			43.0116	27
43.0372	153			43.0372	47
43.0628	131			43.0628	38
43.0883	130			43.0883	37
43.1139	119			43.1139	41
43.1395	107			43.1395	38
43.1651	141			43.1651	41
43.1907	116			43.1907	31
43.2163	120			43.2163	32
43.2419	134			43.2419	45
43.2674	134			43.2674	48
43.293	131			43.293	37
43.3186	118			43.3186	35
43.3442	121			43.3442	43
43.3698	115			43.3698	40
43.3954	116			43.3954	36
43.421	118			43.421	36
43.4466	120			43.4466	34
43.4721	121			43.4721	34
43.4977	131			43.4977	40
43.5233	122			43.5233	40
43.5489	103			43.5489	49
43.5745	116			43.5745	39
43.6001	109			43.6001	29
43.6257	95			43.6257	29
43.6512	113			43.6512	32
43.6768	105			43.6768	26
43.7024	106			43.7024	32
43.728	116			43.728	27
43.7536	98			43.7536	32
43.7792	94			43.7792	32
43.8048	122			43.8048	34
43.8304	97			43.8304	33
43.8559	92			43.8559	33
43.8815	94			43.8815	26
43.9071	84			43.9071	28
43.9327	95			43.9327	26
43.9583	96			43.9583	23
43.9839	91			43.9839	39
44.0095	82			44.0095	29
44.035	93			44.035	33
44.0606	95			44.0606	38
44.0862	83			44.0862	36
44.1118	93			44.1118	35
44.1374	84			44.1374	38
44.163	88			44.163	26
44.1886	90			44.1886	32
44.2142	99			44.2142	35
44.2398	93			44.2398	22
44.2653	88			44.2653	38
44.2909	66			44.2909	33
44.3165	90			44.3165	36
44.3421	84			44.3421	36
44.3677	91			44.3677	36
44.3933	104			44.3933	36
44.4189	81			44.4189	29
44.4444	85			44.4444	25
44.47	87			44.47	27
44.4956	75			44.4956	30
44.5212	91			44.5212	22
44.5468	94			44.5468	23
44.5724	77			44.5724	30
44.598	72			44.598	28
44.6236	84			44.6236	22
44.6491	87			44.6491	33
44.6747	71			44.6747	30
44.7003	85			44.7003	33
44.7259	77			44.7259	35
44.7515	70			44.7515	28
44.7771	76			44.7771	34
44.8027	68			44.8027	25
44.8282	83			44.8282	26
44.8538	81			44.8538	33
44.8794	76			44.8794	32
44.905	79			44.905	25
44.9306	78			44.9306	24
44.9562	77			44.9562	38
44.9818	78			44.9818	30
45.0074	68			45.0074	36

## Sheet: Figure 6D
x = 0.045
t(µs)	Intensity (a.u.)
1	2.89915e-08
3	-7.21893e-06
5	8.19244e-06
7	4.68292e-06
9	-2.15622e-05
11	-8.43964e-06
13	-2.50717e-05
15	2.46719e-05
17	-1.08047e-05
19	4.83551e-06
21	-3.17535e-06
23	-1.03912e-06
25	-8.43964e-06
27	8.65021e-06
29	-4.54865e-06
31	-4.28772e-07
33	-4.31976e-06
35	2.08893e-06
37	-1.95465e-06
39	-6.57654e-07
41	-7.33948e-07
43	-8.51593e-06
45	7.42951e-06
47	2.10861e-05
49	9.48944e-06
51	2.77557e-06
53	1.24969e-06
55	1.60507e-05
57	1.58218e-05
59	-1.39328e-05
61	-6.76117e-06
63	1.00998e-05
65	-9.6283e-07
67	-9.12628e-06
69	-6.76117e-06
71	5.14069e-06
73	-6.91376e-06
75	-4.28772e-07
77	1.01761e-05
79	-2.18353e-06
81	-5.0827e-06
83	5.75104e-06
85	1.6127e-05
87	1.16257e-05
89	-3.63312e-06
91	-3.25165e-06
93	-7.52411e-06
95	-2.76657e-05
97	3.99628e-06
99	1.11679e-05
101	2.25357e-05
103	-0.00286
105	0.09817
107	0.09341
109	0.07077
111	0.0523
113	0.03998
115	0.03208
117	0.02629
119	0.02243
121	0.01989
123	0.01834
125	0.01669
127	0.01528
129	0.01398
131	0.0127
133	0.01197
135	0.01098
137	0.01013
139	0.01004
141	0.00996
143	0.00971
145	0.00963
147	0.00933
149	0.00971
151	0.00974
153	0.00971
155	0.00935
157	0.00932
159	0.00932
161	0.00945
163	0.00946
165	0.00889
167	0.00879
169	0.00883
171	0.00927
173	0.00895
175	0.00867
177	0.00875
179	0.00859
181	0.00851
183	0.00821
185	0.00868
187	0.00872
189	0.00845
191	0.00808
193	0.00793
195	0.00818
197	0.00803
199	0.00782
201	0.00782
203	0.00775
205	0.00745
207	0.00739
209	0.00721
211	0.00741
213	0.00732
215	0.00689
217	0.00709
219	0.00679
221	0.00652
223	0.00693
225	0.00743
227	0.00762
229	0.00739
231	0.00751
233	0.00735
235	0.00692
237	0.00696
239	0.00704
241	0.00715
243	0.00729
245	0.00706
247	0.00672
249	0.00693
251	0.00698
253	0.00688
255	0.00665
257	0.00647
259	0.00642
261	0.00614
263	0.00626
265	0.00613
267	0.00622
269	0.00627
271	0.00604
273	0.00585
275	0.00601
277	0.00614
279	0.00611
281	0.00605
283	0.00601
285	0.00603
287	0.00619
289	0.0065
291	0.00665
293	0.00642
295	0.0062
297	0.00611
299	0.00591
301	0.00593
303	0.00573
305	0.00566
307	0.00573
309	0.00597
311	0.00571
313	0.00564
315	0.00538
317	0.0055
319	0.00536
321	0.00533
323	0.00531
325	0.00501
327	0.00501
329	0.005
331	0.00491
333	0.00514
335	0.00529
337	0.00535
339	0.00504
341	0.00494
343	0.00474
345	0.00479
347	0.00493
349	0.00519
351	0.00536
353	0.00543
355	0.0055
357	0.00521
359	0.005
361	0.00497
363	0.00485
365	0.0049
367	0.00497
369	0.00475
371	0.00484
373	0.00489
375	0.0047
377	0.00473
379	0.00466
381	0.00456
383	0.00464
385	0.00463
387	0.00461
389	0.0045
391	0.00461
393	0.00456
395	0.00454
397	0.00432
399	0.00417
401	0.00397
403	0.00433
405	0.00441
407	0.0043
409	0.00422
411	0.00433
413	0.00422
415	0.00428
417	0.00431
419	0.00399
421	0.00399
423	0.00402
425	0.00384
427	0.00357
429	0.00373
431	0.00388
433	0.00391
435	0.00406
437	0.00392
439	0.00397
441	0.00397
443	0.00415
445	0.00412
447	0.00409
449	0.00399
451	0.00373
453	0.0036
455	0.00365
457	0.00365
459	0.00397
461	0.00402
463	0.00401
465	0.00402
467	0.00405
469	0.00378
471	0.00358
473	0.00335
475	0.00349
477	0.00334
479	0.00326
481	0.00336
483	0.00335
485	0.00335
487	0.00328
489	0.0033
491	0.0032
493	0.0034
495	0.00346
497	0.00343
499	0.00333
501	0.00339
503	0.00376
505	0.00367
507	0.00349
509	0.00338
511	0.00349
513	0.00335
515	0.00341
517	0.00331
519	0.00319
521	0.00331
523	0.00317
525	0.00311
527	0.00289
529	0.00305
531	0.00301
533	0.00322
535	0.00313
537	0.00313
539	0.00305
541	0.00305
543	0.00302
545	0.00314
547	0.00304
549	0.00302
551	0.00283
553	0.00287
555	0.00289
557	0.00275
559	0.00302
561	0.00304
563	0.00296
565	0.00273
567	0.00268
569	0.00286
571	0.0029
573	0.00288
575	0.00298
577	0.00305
579	0.00294
581	0.00291
583	0.00286
585	0.00285
587	0.00278
589	0.00266
591	0.00274
593	0.00269
595	0.00268
597	0.00274
599	0.00268
601	0.00251
603	0.00246
605	0.00261
607	0.0028
609	0.00275
611	0.0027
613	0.00263
615	0.00266
617	0.00278
619	0.00269
621	0.00263
623	0.0026
625	0.00267
627	0.00253
629	0.00233
631	0.00242
633	0.00239
635	0.00227
637	0.00229
639	0.00241
641	0.00236
643	0.00235
645	0.00232
647	0.00243
649	0.00234
651	0.00232
653	0.00236
655	0.00243
657	0.00265
659	0.00266
661	0.00263
663	0.00235
665	0.00219
667	0.00219
669	0.00218
671	0.00214
673	0.0021
675	0.00211
677	0.00219
679	0.0021
681	0.00229
683	0.00222
685	0.00236
687	0.00229
689	0.00218
691	0.0021
693	0.0021
695	0.00204
697	0.00204
699	0.00205
701	0.00191
703	0.00184
705	0.00187
707	0.00197
709	0.00203
711	0.002
713	0.0019
715	0.00185
717	0.00173
719	0.00176
721	0.00165
723	0.00174
725	0.00187
727	0.00189
729	0.00174
731	0.00159
733	0.00168
735	0.00175
737	0.0018
739	0.00185
741	0.00181
743	0.00191
745	0.00192
747	0.0019
749	0.00181
751	0.00179
753	0.00173
755	0.0017
757	0.00171
759	0.00167
761	0.0017
763	0.00171
765	0.0016
767	0.00161
769	0.00163
771	0.00156
773	0.00156
775	0.00152
777	0.00151
779	0.00148
781	0.00151
783	0.00159
785	0.00157
787	0.00164
789	0.00161
791	0.00165
793	0.00172
795	0.00166
797	0.00167
799	0.00165
801	0.00149
803	0.00158
805	0.00167
807	0.00159
809	0.00158
811	0.00159
813	0.00157
815	0.00149
817	0.00143
819	0.00147
821	0.00152
823	0.00149
825	0.00151
827	0.0015
829	0.00142
831	0.0014
833	0.00144
835	0.00162
837	0.00157
839	0.0015
841	0.0015
843	0.00154
845	0.00158
847	0.00161
849	0.00158
851	0.00153
853	0.00157
855	0.00163
857	0.00153
859	0.00146
861	0.00129
863	0.00132
865	0.00135
867	0.00122
869	0.00123
871	0.00135
873	0.00137
875	0.0013
877	0.00133
879	0.00154
881	0.00145
883	0.00136
885	0.00123
887	0.00128
889	0.00132
891	0.00128
893	0.00134
895	0.00128
897	0.00122
899	0.00118
901	0.00115
903	0.00129
905	0.00127
907	0.00127
909	0.0014
911	0.00141
913	0.00118
915	0.00116
917	0.0011
919	0.00106
921	0.00111
923	0.00114
925	0.00117
927	0.00108
929	0.00104
931	0.00105
933	0.000971861
935	0.000962172
937	0.000904341
939	0.001
941	0.00108
943	0.00113
945	0.00114
947	0.00108
949	0.00122
951	0.00121
953	0.00113
955	0.00117
957	0.00116
959	0.00119
961	0.00117
963	0.00124
965	0.00123
967	0.0012
969	0.00114
971	0.00124
973	0.00116
975	0.0011
977	0.00108
979	0.00106
981	0.00101
983	0.000880003
985	0.00102
987	0.00104
989	0.000981856
991	0.00101
993	0.00103
995	0.000895491
997	0.000978346
999	0.000880843
1001	0.000821257
1003	0.000823393
1005	0.000818892
1007	0.000889311
1009	0.000912047
1011	0.000840712
1013	0.000871764
1015	0.0009579
1017	0.000805922
1019	0.000716811
1021	0.000827055
1023	0.00090602
1025	0.00111
1027	0.00103
1029	0.000918379
1031	0.00094966
1033	0.000975066
1035	0.00106
1037	0.00114
1039	0.0011
1041	0.00106
1043	0.00105
1045	0.00102
1047	0.000981398
1049	0.000957137
1051	0.000913954
1053	0.000889693
1055	0.000940047
1057	0.000895338
1059	0.000922118
1061	0.00085208
1063	0.00097209
1065	0.000941115
1067	0.000963088
1069	0.000907698
1071	0.000850478
1073	0.000773726
1075	0.000861235
1077	0.000873518
1079	0.000920744
1081	0.000935469
1083	0.000927458
1085	0.000914412
1087	0.00103
1089	0.00102
1091	0.000927306
1093	0.000942259
1095	0.000878706
1097	0.000733061
1099	0.000760985
1101	0.000661192
1103	0.000576353
1105	0.000544005
1107	0.000610762
1109	0.000625563
1111	0.000697508
1113	0.000645323
1115	0.000740614
1117	0.000792571
1119	0.000760832
1121	0.000788756
1123	0.000853758
1125	0.000722609
1127	0.000674849
1129	0.000729475
1131	0.000739394
1133	0.000706587
1135	0.000710173
1137	0.00077014
1139	0.000672026
1141	0.000627623
1143	0.00063037
1145	0.000698195
1147	0.000713835
1149	0.000758391
1151	0.000759764
1153	0.000722838
1155	0.000732527
1157	0.000704756
1159	0.000655165
1161	0.000627318
1163	0.00058383
1165	0.000580397
1167	0.000582838
1169	0.000513335
1171	0.000566512
1173	0.000618544
1175	0.000573836
1177	0.000542479
1179	0.000508757
1181	0.000496855
1183	0.000450316
1185	0.000583601
1187	0.000556899
1189	0.000672789
1191	0.000668288
1193	0.000560255
1195	0.000560332
1197	0.000644637
1199	0.000560255
1201	0.000533247
1203	0.00053691
1205	0.000561553
1207	0.000648833
1209	0.000669585
1211	0.000626173
1213	0.000545073
1215	0.000584135
1217	0.000529738
1219	0.000564909
1221	0.00050067
1223	0.000564604
1225	0.000627699
1227	0.000594969
1229	0.000592986
1231	0.000511733
1233	0.000505782
1235	0.0005968
1237	0.000703688
1239	0.000734435
1241	0.000657301
1243	0.000626479
1245	0.000625716
1247	0.000601607
1249	0.000510588
1251	0.000521498
1253	0.000505476
1255	0.00043437
1257	0.000445586
1259	0.000425673
1261	0.000482588
1263	0.000586501
1265	0.000567275
1267	0.000539351
1269	0.000641203
1271	0.000705748
1273	0.000644026
1275	0.000530501
1277	0.000439711
1279	0.000482665
1281	0.000473738
1283	0.000584746
1285	0.000575743
1287	0.000608168
1289	0.000591612
1291	0.00053607
1293	0.000438567
1295	0.000439406
1297	0.000385008
1299	0.00039752
1301	0.000473433
1303	0.000424834
1305	0.000414305
1307	0.000436278
1309	0.000427046
1311	0.000497008
1313	0.00053607
1315	0.000515471
1317	0.000459929
1319	0.000430174
1321	0.000450163
1323	0.000444365
1325	0.000366393
1327	0.000385924
1329	0.000417281
1331	0.00039279
1333	0.000439101
1335	0.000413466
1337	0.000363493
1339	0.000335341
1341	0.000341673
1343	0.000332899
1345	0.000308485
1347	0.000326414
1349	0.000316039
1351	0.000344649
1353	0.000373946
1355	0.000404158
1357	0.00034503
1359	0.00033084
1361	0.000416899
1363	0.000451613
1365	0.000407439
1367	0.000395384
1369	0.000401183
1371	0.000337172
1373	0.000374098
1375	0.000423384
1377	0.000330992
1379	0.000377989
1381	0.000399962
1383	0.000345869
1385	0.000322447
1387	0.000311766
1389	0.000345641
1391	0.000330763
1393	0.000447646
1395	0.000425902
1397	0.000393401
1399	0.000424757
1401	0.000339613
1403	0.000309706
1405	0.000367079
1407	0.000422011
1409	0.000460387
1411	0.000411025
1413	0.000424757
1415	0.000463972
1417	0.000390578
1419	0.000428954
1421	0.000406828
1423	0.00039218
1425	0.000397749
1427	0.000352965
1429	0.000349455
1431	0.000307494
1433	0.000353575
1435	0.000365172
1437	0.00050006
1439	0.000420485
1441	0.000391875
1443	0.000310545
1445	0.000359679
1447	0.000322752
1449	0.000344725
1451	0.000387221
1453	0.00037715
1455	0.000400343
1457	0.000447112
1459	0.000467024
1461	0.000399428
1463	0.000346098
1465	0.000311995
1467	0.000402785
1469	0.000360136
1471	0.00033679
1473	0.000338545
1475	0.000346175
1477	0.000311308
1479	0.000296431
1481	0.000254546
1483	0.000263701
1485	0.00028781
1487	0.000348387
1489	0.000279723
1491	0.00026927
1493	0.000247221
1495	0.00036479
1497	0.000302458
1499	0.000255537
1501	0.000289717
1503	0.000300017
1505	0.000309935
1507	0.00028903
1509	0.000216017
1511	0.000226164
1513	0.000216246
1515	0.000272169
1517	0.00025836
1519	0.000262862
1521	0.000254927
1523	0.000353651
1525	0.000362807
1527	0.000344344
1529	0.000285902
1531	0.000264769
1533	0.000283385
1535	0.000235472
1537	0.000251265
1539	0.000275374
1541	0.000302916
1543	0.00025157
1545	0.000234023
1547	0.00023532
1549	0.000213728
1551	0.000188628
1553	0.000238676
1555	0.000336638
1557	0.000328627
1559	0.000340376
1561	0.000349379
1563	0.000296584
1565	0.000294676
1567	0.000276289
1569	0.000231276
1571	0.00016284
1573	0.000252486
1575	0.000289488
1577	0.000242567
1579	0.000158797
1581	0.00017993
1583	0.000177718
1585	0.000200453
1587	0.000171538
1589	0.000168639
1591	0.00017314
1593	0.00023036
1595	0.000262709
1597	0.000189619
1599	0.000148955
1601	0.000201216
1603	0.00025775
1605	0.000227919
1607	0.000214568
1609	0.000197859
1611	0.000221434
1613	0.000220671
1615	0.000185194
1617	0.000268889
1619	0.000201826
1621	0.000194502
1623	0.000199309
1625	0.000216628
1627	0.000172758
1629	0.000219908
1631	0.000221281
1633	0.000218916
1635	0.000246382
1637	0.000284911
1639	0.000231429
1641	0.0002312
1643	0.000287886
1645	0.000203658
1647	0.000248671
1649	0.000233565
1651	0.000225478
1653	0.000237227
1655	0.00022296
1657	0.000230513
1659	0.0002106
1661	0.000166121
1663	0.000173369
1665	0.000200301
1667	0.000252257
1669	0.00026393
1671	0.000280638
1673	0.000303526
1675	0.000294371
1677	0.00026248
1679	0.000233031
1681	0.000136214
1683	0.000155592
1685	0.000115843
1687	0.000150328
1689	0.000129729
1691	0.000186339
1693	0.000189925
1695	0.000137434
1697	0.000159331
1699	0.000203734
1701	0.000198698
1703	0.000212584
1705	0.000197935
1707	0.00021144
1709	0.000239058
1711	0.000244398
1713	0.000236159
1715	0.000194807
1717	0.000179167
1719	0.000124846
1721	0.000166121
1723	0.000161848
1725	0.000233488
1727	0.000187407
1729	0.000204726
1731	0.000219679
1733	0.000247221
1735	0.000266142
1737	0.000266524
1739	0.000216628
1741	0.000206175
1743	0.000183516
1745	0.000175658
1747	0.000178709
1749	0.000242186
1751	0.000236845
1753	0.000198775
1755	0.000261107
1757	0.000236082
1759	0.000200682
1761	0.000213194
1763	0.000182372
1765	0.000172072
1767	0.000185881
1769	0.000225706
1771	0.000217772
1773	0.000194044
1775	0.000159407
1777	0.000149947
1779	0.000160399
1781	0.000150328
1783	0.000163145
1785	9.58542e-05
1787	0.000125304
1789	0.000164366
1791	0.000209456
1793	0.000193205
1795	0.000159483
1797	0.000145293
1799	0.000127669
1801	0.000135832
1803	0.000157042
1805	0.000206252
1807	0.000189467
1809	0.00015399
1811	0.000145674
1813	0.000189085
1815	0.00017581
1817	0.000165053
1819	0.000148039
1821	0.000142241
1823	0.000160475
1825	0.000167952
1827	0.000159712
1829	0.000177336
1831	0.000140028
1833	0.000144453
1835	0.000143843
1837	0.000135374
1839	0.000131941
1841	0.000154677
1843	0.000186186
1845	0.000165358
1847	0.000140181
1849	0.000118056
1851	9.95163e-05
1853	0.00010005
1855	0.000124236
1857	8.79196e-05
1859	0.000102568
1861	0.00011981
1863	0.000101653
1865	0.000110197
1867	0.000111952
1869	9.6846e-05
1871	0.000110884
1873	9.1124e-05
1875	0.000145522
1877	0.000130873
1879	0.000139571
1881	0.00010829
1883	0.000101653
1885	8.60123e-05
1887	0.000116148
1889	9.92874e-05
1891	0.000110045
1893	8.41812e-05
1895	0.000117445
1897	0.000156126
1899	0.00015338
1901	0.000164824
1903	0.000191832
1905	0.000137053
1907	0.000134154
1909	0.000114546
1911	0.000113707
1913	0.000141707
1915	0.000179778
1917	0.000120039
1919	5.43503e-05
1921	7.78488e-05
1923	7.15927e-05
1925	5.56473e-05
1927	4.88571e-05
1929	0.000100127
1931	0.00010356
1933	6.15219e-05
1935	6.32767e-05
1937	0.000107222
1939	8.71567e-05
1941	6.38107e-05
1943	7.37289e-05
1945	0.000102187
1947	7.60941e-05
1949	0.00012332
1951	0.000152617
1953	0.000151854
1955	0.00014575
1957	0.000164214
1959	0.000162001
1961	0.000111266
1963	0.000134154
1965	0.000127974
1967	0.000180388
1969	0.000119505
1971	0.000146742
1973	0.000103102
1975	8.25027e-05
1977	0.000103712
1979	0.000129958
1981	0.000176649
1983	0.000208235
1985	0.000174742
1987	0.000147581
1989	0.00012271
1991	0.000169402
1993	0.000141173
1995	8.3876e-05
1997	6.21323e-05
1999	9.28024e-05
2001	0.000116454
2003	0.00014926
2005	0.000128661
2007	0.000115462
2009	0.000109435
2011	6.73203e-05
2013	8.83011e-05
2015	9.02847e-05
2017	6.55655e-05
2019	0.000131636
2021	0.000133086
2023	0.000103178
2025	8.54019e-05
2027	8.60886e-05
2029	0.000137587
2031	0.000104933
2033	9.39468e-05
2035	4.66446e-05
2037	4.93149e-05
2039	7.9451e-05
2041	7.18979e-05
2043	9.86008e-05
2045	8.83774e-05
2047	0.000101653
2049	9.46335e-05
2051	7.93747e-05
2053	7.99088e-05
2055	6.75491e-05
2057	0.000121336
2059	8.99033e-05
2061	0.000101118
2063	7.53311e-05
2065	7.14401e-05
2067	7.15164e-05
2069	4.61105e-05
2071	4.98489e-05
2073	4.03885e-05
2075	7.556e-05
2077	7.51785e-05
2079	6.80832e-05
2081	9.01321e-05
2083	7.23557e-05
2085	6.82358e-05
2087	7.12875e-05
2089	6.96854e-05
2091	7.64755e-05
2093	4.58817e-05
2095	9.97452e-05
2097	0.000127516
2099	0.000151701
2101	9.82956e-05
2103	8.88351e-05
2105	7.24319e-05
2107	7.96799e-05
2109	6.48026e-05
2111	6.40396e-05
2113	7.32712e-05
2115	7.60178e-05
2117	5.75546e-05
2119	3.72604e-05
2121	9.44809e-05
2123	0.00010089
2125	0.000101347
2127	0.000118132
2129	8.48679e-05
2131	7.51022e-05
2133	7.53311e-05
2135	0.000105772
2137	6.44211e-05
2139	0.00010005
2141	8.18924e-05
2143	9.53964e-05
2145	8.34183e-05
2147	0.000104704
2149	9.44809e-05
2151	0.000103865
2153	6.87698e-05
2155	0.000101958
2157	0.000130263
2159	6.08353e-05
2161	4.98489e-05
2163	8.31894e-05
2165	8.05191e-05
2167	8.99796e-05
2169	0.000107603
2171	0.000127745
2173	0.000115233
2175	7.43393e-05
2177	6.10642e-05
2179	6.7778e-05
2181	3.92441e-05
2183	7.46445e-05
2185	8.25027e-05
2187	5.52658e-05
2189	2.97836e-05
2191	2.07047e-05
2193	4.06174e-05
2195	7.96799e-05
2197	6.5947e-05
2199	5.84702e-05
2201	2.9097e-05
2203	4.12277e-05
2205	2.87918e-05
2207	1.50589e-05
2209	2.61215e-05
2211	2.49008e-05
2213	2.85629e-05
2215	1.33804e-05
2217	3.00888e-05
2219	3.7413e-05
2221	3.48953e-05
2223	3.43613e-05
2225	3.66501e-05
2227	4.79416e-05
2229	7.23557e-05
2231	7.09824e-05
2233	3.57346e-05
2235	7.1135e-05
2237	4.91623e-05
2239	7.12112e-05
2241	6.02249e-05
2243	3.84811e-05
2245	3.91678e-05
2247	5.22903e-05
2249	3.0394e-05
2251	3.8176e-05
2253	3.61923e-05
2255	7.26608e-05
2257	7.25845e-05
2259	7.86881e-05
2261	5.20615e-05
2263	4.55002e-05
2265	3.05466e-05
2267	3.45902e-05
2269	6.09879e-05
2271	5.83939e-05
2273	1.8721e-05
2275	1.53641e-05
2277	2.29935e-05
2279	1.68137e-05
2281	4.53033e-06
2283	2.59689e-05
2285	1.32278e-05
2287	1.0405e-05
2289	8.7233e-05
2291	5.9462e-05
2293	8.89114e-05
2295	4.78653e-05
2297	2.35275e-05
2299	3.33694e-05
2301	4.32114e-05
2303	2.54349e-05
2305	3.39035e-05
2307	5.8165e-05
2309	7.23557e-05
2311	0.000103865
2313	5.50369e-05
2315	6.44974e-05
2317	6.55655e-05
2319	6.92276e-05
2321	6.15219e-05
2323	5.98434e-05
2325	2.95547e-05
2327	2.93259e-05
2329	1.78055e-05
2331	0.000108824
2333	7.86881e-05
2335	6.71677e-05
2337	5.54184e-05
2339	5.53421e-05
2341	7.8154e-05
2343	7.9451e-05
2345	7.41104e-05
2347	5.80887e-05
2349	9.45572e-05
2351	9.69223e-05
2353	4.44321e-05
2355	8.42575e-05
2357	4.47372e-05
2359	4.78653e-05
2361	6.88461e-05
2363	7.47208e-05
2365	4.93149e-05
2367	5.71732e-05
2369	4.41269e-05
2371	2.26883e-05
2373	3.29117e-05
2375	3.01651e-05
2377	1.67374e-05
2379	2.92496e-05
2381	9.56574e-06
2383	6.24374e-05
2385	6.55655e-05
2387	1.68137e-05
2389	7.43393e-05
2391	5.84702e-05
2393	5.7402e-05
2395	5.13748e-05
2397	2.12387e-05
2399	2.09335e-05
2401	1.24649e-05
2403	2.89444e-05
2405	4.00833e-05
2407	4.97726e-05
2409	1.84921e-05
2411	3.97018e-05
2413	2.74948e-05
2415	5.90042e-05
2417	4.87808e-05
2419	7.19742e-05
2421	6.82358e-05
2423	3.6116e-05
2425	3.41324e-05
2427	5.90042e-05
2429	6.04538e-05
2431	4.1304e-05
2433	3.71079e-05
2435	4.23721e-05
2437	5.32822e-05
2439	6.5947e-05
2441	7.92221e-05
2443	7.98325e-05
2445	7.54837e-05
2447	3.06992e-05
2449	3.69553e-05
2451	2.46719e-05
2453	6.48026e-05
2455	5.71732e-05
2457	4.93912e-05
2459	4.70261e-05
2461	6.22086e-05
2463	7.45682e-05
2465	5.80887e-05
2467	4.40506e-05
2469	2.72659e-05
2471	3.45139e-05
2473	2.55875e-05
2475	2.7037e-05
2477	5.32059e-05
2479	6.56418e-05
2481	5.89279e-05
2483	8.17398e-05
2485	5.93857e-05
2487	6.32767e-05
2489	4.74075e-05
2491	7.64755e-05
2493	5.31296e-05
2495	2.87918e-05
2497	5.11459e-05
2499	5.64865e-05
2501	1.94839e-05
2503	2.26883e-05
2505	5.21698e-06
2507	1.65085e-05
2509	1.82632e-05
2511	-2.33612e-06
2513	4.83551e-06
2515	4.76364e-05
2517	3.6116e-05
2519	3.76419e-05
2521	3.34457e-05
2523	6.05621e-06
2525	3.16147e-05
2527	1.28464e-05
2529	2.2612e-05
2531	2.09335e-05
2533	-3.02277e-06
2535	1.00998e-05
2537	2.30698e-05
2539	8.87909e-06
2541	3.30643e-05
2543	5.20615e-05
2545	3.83286e-05
2547	4.93149e-05
2549	4.24484e-05
2551	5.33585e-05
2553	3.76419e-05
2555	3.12332e-05
2557	1.20071e-05
2559	2.97836e-05
2561	1.85684e-05
2563	4.22958e-05
2565	1.27701e-05
2567	3.73367e-05
2569	4.30145e-06
2571	1.42197e-05
2573	3.02414e-05
2575	7.57889e-05
2577	5.7402e-05
2579	3.13095e-05
2581	4.02359e-05
2583	6.53366e-05
2585	4.17618e-05
2587	1.97891e-05
2589	2.32986e-05
2591	4.5195e-05
2593	2.24594e-05
2595	3.03177e-05
2597	0.000155135
2599	9.60068e-05
2601	6.55655e-05
2603	9.18869e-05
2605	7.83829e-05
2607	3.69553e-05
2609	3.26828e-05
2611	3.77182e-05
2613	3.26065e-05
2615	-1.14914e-05
2617	1.21597e-05
2619	1.79581e-05
2621	2.33749e-05
2623	4.74075e-05
2625	1.57455e-05
2627	3.61923e-05
2629	8.57391e-06
2631	5.50369e-05
2633	6.32004e-05
2635	3.55057e-05
2637	8.8028e-06
2639	1.94839e-05
2641	1.483e-05
2643	2.03232e-05
2645	2.29172e-05
2647	1.50589e-05
2649	-3.63312e-06
2651	4.08463e-05
2653	2.0018e-05
2655	2.40616e-05
2657	1.05286e-07
2659	1.54404e-05
2661	1.06339e-05
2663	2.18491e-05
2665	1.13968e-05
2667	2.29935e-05
2669	4.22195e-05
2671	6.57181e-05
2673	3.23776e-05
2675	2.88681e-05
2677	1.85684e-05
2679	1.70425e-05
2681	9.26056e-06
2683	8.19244e-06
2685	5.35111e-05
2687	3.19199e-05
2689	6.26663e-05
2691	2.71896e-05
2693	5.41977e-05
2695	5.47318e-05
2697	2.94022e-05
2699	3.27591e-05
2701	3.2988e-05
2703	2.89444e-05
2705	3.2988e-05
2707	6.50314e-05
2709	1.73477e-05
2711	7.5058e-06
2713	-1.26801e-06
2715	1.0939e-05
2717	1.59744e-05
2719	2.44431e-05
2721	3.3522e-05
2723	5.5571e-05
2725	2.91733e-05
2727	2.63504e-05
2729	1.6127e-05
2731	1.5593e-05
2733	5.7402e-05
2735	4.98489e-05
2737	2.31461e-05
2739	5.19852e-05
2741	5.14511e-05
2743	3.32932e-05
2745	2.11624e-05
2747	1.1702e-05
2749	1.07101e-05
2751	1.3533e-05
2753	5.97992e-06
2755	-1.78238e-05
2757	4.09225e-05
2759	4.64157e-05
2761	2.11624e-05
2763	3.67264e-05
2765	1.13205e-05
2767	3.43613e-05
2769	3.71841e-05
2771	4.60663e-06
2773	5.44586e-06
2775	4.41269e-05
2777	2.60452e-05
2779	2.92496e-05
2781	2.78763e-05
2783	1.46774e-05
2785	1.2236e-05
2787	3.99628e-06
2789	2.55112e-05
2791	8.26874e-06
2793	2.06284e-05
2795	1.34567e-05
2797	1.02081e-06
2799	9.87091e-06
2801	4.70261e-05
2803	1.71951e-05
2805	4.49661e-05
2807	2.80289e-05
2809	1.45248e-05
2811	9.26056e-06
2813	1.63559e-05
2815	4.42795e-05
2817	1.65848e-05
2819	6.50314e-05
2821	4.01596e-05
2823	3.90152e-05
2825	3.96256e-05
2827	1.25412e-05
2829	4.45084e-05
2831	4.19907e-05
2833	2.41379e-05
2835	4.48135e-05
2837	2.7037e-05
2839	9.10797e-06
2841	2.20016e-05
2843	-9.12628e-06
2845	-1.79764e-05
2847	2.66556e-05
2849	3.36746e-05
2851	2.53586e-05
2853	1.21597e-05
2855	-1.75949e-05
2857	1.52878e-05
2859	1.41434e-05
2861	7.81097e-06
2863	3.8176e-05
2865	9.48944e-06
2867	2.87155e-05
2869	1.00235e-05
2871	1.4296e-05
2873	3.13858e-05
2875	2.48245e-05
2877	1.13968e-05
2879	2.48245e-05
2881	5.34348e-05
2883	3.97018e-05
2885	5.00015e-05
2887	5.71732e-05
2889	-2.565e-06
2891	2.39853e-05
2893	2.99362e-05
2895	3.46222e-06
2897	-1.13388e-05
2899	2.07809e-05
2901	2.4704e-06
2903	-6.91376e-06
2905	8.42133e-06
2907	1.58981e-05
2909	3.57346e-05
2911	2.10098e-05
2913	8.26874e-06
2915	1.12442e-05
2917	-3.17535e-06
2919	1.41434e-05
2921	1.10916e-05
2923	-1.27121e-05
2925	1.60507e-05
2927	1.07101e-05
2929	3.04703e-05
2931	1.19308e-05
2933	2.63504e-05
2935	4.12277e-05
2937	5.18326e-05
2939	1.62796e-05
2941	2.33749e-05
2943	2.32224e-05
2945	1.33041e-05
2947	2.0018e-05
2949	2.57401e-05
2951	-9.96552e-06
2953	1.689e-05
2955	5.06439e-06
2957	1.17783e-05
2959	1.39145e-05
2961	1.92551e-05
2963	2.16202e-05
2965	7.65839e-06
2967	3.77945e-05
2969	1.43723e-05
2971	6.39343e-07
2973	-2.03095e-06
2975	-2.565e-06
2977	4.68292e-06
2979	-1.19171e-06
2981	1.1702e-05
2983	1.75003e-05
2985	1.31516e-05
2987	1.26175e-05
2989	8.03986e-06
2991	1.02524e-05
2993	3.03177e-05
2995	-4.93011e-06
2997	-3.70941e-06
2999	8.49762e-06
3001	2.20016e-05
3003	2.87155e-05
3005	2.34512e-05
3007	2.40616e-05
3009	7.35321e-06
3011	-4.73019e-08
3013	-1.9426e-05
3015	-4.77753e-06
3017	-5.00641e-06
3019	-6.3797e-06
3021	-4.39606e-06
3023	1.85684e-05
3025	1.84921e-05
3027	1.32278e-05
3029	1.33041e-05
3031	4.22195e-05
3033	1.56693e-05
3035	5.67474e-06
3037	1.30753e-05
3039	1.54404e-05
3041	-2.71759e-06
3043	-1.4772e-05
3045	-6.30341e-06
3047	-9.50775e-06
3049	-4.73024e-08
3051	-3.17535e-06
3053	-1.05759e-05
3055	3.34168e-07
3057	-1.72577e-06
3059	6.13251e-06
3061	-3.862e-06
3063	1.2999e-05
3065	1.07864e-05
3067	8.57391e-06
3069	-1.04233e-05
3071	5.14069e-06
3073	-9.66034e-06
3075	9.33685e-06
3077	-3.78571e-06
3079	-3.26248e-05
3081	1.59744e-05
3083	-2.59872e-05
3085	6.22848e-05
3087	8.89877e-05
3089	3.93967e-05
3091	3.23013e-05
3093	1.70425e-05
3095	2.27646e-05
3097	-1.38565e-05
3099	-4.70123e-06
3101	3.13095e-05
3103	2.34512e-05
3105	8.68225e-07
3107	3.45139e-05
3109	0.000112791
3111	0.000105315
3113	6.28189e-05
3115	5.74783e-05
3117	5.02304e-05
3119	2.90207e-05
3121	8.87909e-06
3123	1.84158e-05
3125	1.19308e-05
3127	-2.41241e-06
3129	2.42142e-05
3131	4.86755e-07
3133	-8.43964e-06
3135	-5.159e-06
3137	-7.37152e-06
3139	2.29172e-05
3141	1.41434e-05
3143	2.97836e-05
3145	3.9473e-05
3147	4.35928e-05
3149	6.94565e-05
3151	4.10751e-05
3153	3.69553e-05
3155	4.9086e-05
3157	5.16037e-05
3159	1.21597e-05
3161	3.0928e-05
3163	1.17783e-05
3165	3.35983e-05
3167	5.52658e-05
3169	2.86392e-05
3171	3.3522e-05
3173	7.10587e-05
3175	5.80887e-05
3177	4.2601e-05
3179	2.71896e-05
3181	2.49771e-05
3183	-2.76184e-07
3185	2.10098e-05
3187	1.25412e-05
3189	-4.09088e-06
3191	6.66657e-06
3193	1.02081e-06
3195	-4.47235e-06
3197	7.65839e-06
3199	-5.92194e-06
3201	-5.76935e-06
3203	-7.98187e-06
3205	-1.2941e-05
3207	-4.16718e-06
3209	2.19254e-05
3211	3.20725e-05
3213	2.46719e-05
3215	2.29935e-05
3217	2.07809e-05
3219	-5.92194e-06
3221	1.64322e-05
3223	3.12332e-05
3225	3.17673e-05
3227	2.7037e-05
3229	2.21542e-05
3231	2.77557e-06
3233	-1.57639e-05
3235	-3.55682e-06
3237	1.84921e-05
3239	1.8721e-05
3241	8.03986e-06
3243	1.4296e-05
3245	5.21698e-06
3247	-2.565e-06
3249	3.2225e-05
3251	2.16522e-06
3253	1.24649e-05
3255	2.31781e-06
3257	-4.28772e-07
3259	3.15704e-06
3261	5.63049e-07
3263	2.58926e-05
3265	4.99252e-05
3267	5.21698e-06
3269	3.00446e-06
3271	2.20779e-05
3273	7.88727e-06
3275	2.12387e-05
3277	8.49762e-06
3279	-1.32462e-05
3281	-7.14264e-06
3283	2.34512e-05
3285	1.04813e-05
3287	2.77237e-05
3289	7.27692e-06
3291	3.11569e-05
3293	1.73477e-05
3295	7.73468e-06
3297	-1.49689e-06
3299	1.37619e-05
3301	8.95538e-06
3303	9.56573e-06
3305	3.7674e-06
3307	1.05286e-07
3309	-4.24347e-06
3311	1.56693e-05
3313	1.08627e-05
3315	1.20834e-05
3317	1.31516e-05
3319	6.2851e-06
3321	4.30145e-06
3323	1.62033e-05
3325	-1.82816e-05
3327	1.39145e-05
3329	-7.44782e-06
3331	2.1315e-05
3333	6.81915e-06
3335	-4.54865e-06
3337	3.34167e-07
3339	5.44586e-06
3341	-6.22711e-06
3343	2.3941e-06
3345	1.59744e-05
3347	8.11615e-06
3349	-3.862e-06
3351	-1.02707e-05
3353	2.78763e-05
3355	1.49063e-05
3357	-1.43143e-05
3359	1.13968e-05
3361	5.63049e-07
3363	8.68225e-07
3365	4.86755e-07
3367	-3.25165e-06
3369	7.27692e-06
3371	-8.43964e-06
3373	-1.06522e-05
3375	2.54669e-06
3377	7.20062e-06
3379	2.13913e-05
3381	2.35275e-05
3383	3.37509e-05
3385	3.02414e-05
3387	6.36139e-06
3389	3.38593e-06
3391	4.60663e-06
3393	3.46222e-06
3395	1.55167e-05
3397	-7.98187e-06
3399	5.90363e-06
3401	4.86755e-07
3403	9.26056e-06
3405	6.97174e-06
3407	1.21597e-05
3409	-1.95465e-06
3411	1.63559e-05
3413	1.43723e-05
3415	-6.60858e-06
3417	5.67474e-06
3419	-1.4772e-05
3421	1.02524e-05
3423	-1.64948e-06
3425	2.14676e-05
3427	1.8158e-07
3429	-1.04233e-05
3431	-9.58405e-06
3433	6.97174e-06
3435	3.32932e-05
3437	2.78763e-05
3439	1.30753e-05
3441	2.69608e-05
3443	3.84048e-05
3445	2.97073e-05
3447	1.76529e-05
3449	-9.66034e-06
3451	-8.97369e-06
3453	-3.55682e-06
3455	-1.57318e-06
3457	1.30753e-05
3459	-5.84564e-06
3461	-9.20258e-06
3463	-1.44669e-05
3465	1.47858e-06
3467	-9.27887e-06
3469	4.9118e-06
3471	1.4296e-05
3473	-2.18674e-05
3475	6.2088e-06
3477	6.81915e-06
3479	9.26056e-06
3481	-8.43964e-06
3483	-5.159e-06
3485	1.31516e-05
3487	2.92816e-06
3489	-2.41241e-06
3491	1.31516e-05
3493	1.77292e-05
3495	1.09711e-06
3497	-6.45599e-06
3499	-1.8663e-05
3501	4.68292e-06
3503	1.08627e-05
3505	1.42197e-05
3507	1.12442e-05
3509	-6.3797e-06
3511	5.59845e-06
3513	1.39145e-05
3515	1.54404e-05
3517	-9.35516e-06
3519	-7.21893e-06
3521	-1.17966e-05
3523	6.51398e-06
3525	1.06339e-05
3527	-4.28772e-07
3529	7.04803e-06
3531	5.14069e-06
3533	-2.71759e-06
3535	1.96365e-05
3537	8.68225e-07
3539	1.0939e-05
3541	-7.33948e-07
3543	1.58218e-05
3545	2.49008e-05
3547	1.2236e-05
3549	2.77557e-06
3551	-1.87836e-06
3553	1.69662e-05
3555	1.88736e-05
3557	-3.93829e-06
3559	1.12442e-05
3561	-1.56876e-05
3563	9.03168e-06
3565	-1.38565e-05
3567	-6.3797e-06
3569	1.2236e-05
3571	-2.565e-06
3573	1.2999e-05
3575	-1.27121e-05
3577	-5.31158e-06
3579	1.34567e-05
3581	3.03177e-05
3583	2.3909e-05
3585	2.99362e-05
3587	1.41434e-05
3589	1.93314e-05
3591	7.27692e-06
3593	-1.05759e-05
3595	5.21698e-06
3597	-1.97311e-05
3599	-2.06467e-05
3601	-9.12628e-06
3603	1.3533e-05
3605	2.4704e-06
3607	-1.36276e-05
3609	6.59027e-06
3611	1.49063e-05
3613	1.32599e-06
3615	6.59027e-06
3617	-1.75949e-05
3619	8.57391e-06
3621	3.38593e-06
3623	1.83395e-05
3625	2.94022e-05
3627	3.61481e-06
3629	7.4295e-06
3631	-1.09573e-05
3633	1.64322e-05
3635	1.62033e-05
3637	1.82632e-05
3639	1.42197e-05
3641	5.36957e-06
3643	1.53641e-05
3645	9.33685e-06
3647	-3.02277e-06
3649	9.79462e-06
3651	5.97992e-06
3653	-1.20255e-05
3655	-5.05066e-07
3657	2.07809e-05
3659	-1.72897e-05
3661	3.19199e-05
3663	4.42795e-05
3665	1.25412e-05
3667	1.39908e-05
3669	5.97992e-06
3671	1.19308e-05
3673	2.69928e-06
3675	-1.95023e-05
3677	-1.62979e-05
3679	-1.24832e-05
3681	1.32599e-06
3683	2.62299e-06
3685	6.81915e-06
3687	7.04803e-06
3689	-3.02277e-06
3691	2.4704e-06
3693	-1.23596e-07
3695	-6.45599e-06
3697	-5.69305e-06
3699	8.68225e-07
3701	-1.06522e-05
3703	-5.92194e-06
3705	1.33041e-05
3707	-2.10724e-06
3709	-1.9989e-07
3711	-5.99823e-06
3713	8.95538e-06
3715	1.28464e-05
3717	1.83395e-05
3719	7.88727e-06
3721	2.00943e-05
3723	-9.81293e-06
3725	1.2999e-05
3727	4.86755e-07
3729	4.10461e-07
3731	-6.45599e-06
3733	2.08893e-06
3735	-3.52478e-07
3737	1.00235e-05
3739	-9.12628e-06
3741	1.55487e-06
3743	3.34168e-07
3745	-1.03912e-06
3747	2.05521e-05
3749	5.21698e-06
3751	-6.15082e-06
3753	2.24152e-06
3755	6.97174e-06
3757	-6.76117e-06
3759	-8.36334e-06
3761	-3.40424e-06
3763	1.17783e-05
3765	4.14886e-06
3767	4.9881e-06
3769	1.41434e-05
3771	-1.996e-05
3773	-1.00418e-05
3775	-8.59222e-06
3777	3.99628e-06
3779	-3.70941e-06
3781	7.04803e-06
3783	4.9118e-06
3785	-4.62494e-06
3787	2.57874e-07
3789	-9.43146e-06
3791	-5.61676e-06
3793	-1.98837e-05
3795	9.18427e-06
3797	3.84369e-06
3799	-2.1257e-05
3801	9.10797e-06
3803	-1.48483e-05
3805	1.59744e-05
3807	1.40228e-06
3809	-5.00641e-06
3811	-2.202e-05
3813	3.6911e-06
3815	1.42197e-05
3817	-1.6832e-05
3819	1.42197e-05
3821	-7.98187e-06
3823	1.2236e-05
3825	9.9472e-06
3827	7.81097e-06
3829	-1.26358e-05
3831	-1.87836e-06
3833	1.30753e-05
3835	-2.6413e-06
3837	-3.10989e-05
3839	1.55487e-06
3841	7.15637e-07
3843	7.35321e-06
3845	6.2088e-06
3847	1.94077e-05
3849	2.54669e-06
3851	8.49762e-06
3853	7.88727e-06
3855	-4.93011e-06
3857	3.30963e-06
3859	6.66657e-06
3861	1.86447e-05
3863	1.71951e-05
3865	-1.52298e-05
3867	6.81915e-06
3869	9.44519e-07
3871	9.48944e-06
3873	-8.66852e-06
3875	-7.82929e-06
3877	2.62299e-06
3879	-1.87393e-05
3881	7.04803e-06
3883	-1.6832e-05
3885	-2.53006e-05
3887	4.22516e-06
3889	-4.93011e-06
3891	1.62796e-05
3893	3.7674e-06
3895	-1.9989e-07
3897	1.02524e-05
3899	-1.10336e-05
3901	-2.18353e-06
3903	-2.33612e-06
3905	-3.55682e-06
3907	-1.03912e-06
3909	2.08893e-06
3911	-9.58405e-06
3913	-1.9989e-07
3915	1.79581e-05
3917	6.43768e-06
3919	-1.72577e-06
3921	1.26938e-05
3923	-1.37039e-05
3925	1.1734e-06
3927	-1.95465e-06
3929	-6.15082e-06
3931	-5.00641e-06
3933	-1.88919e-05
3935	-1.52298e-05
3937	-5.00641e-06
3939	1.29227e-05
3941	-4.62494e-06
3943	-1.22543e-05
3945	2.31781e-06
3947	4.37775e-06
3949	-4.31976e-06
3951	2.85187e-06
3953	9.71832e-06
3955	2.22305e-05
3957	6.59027e-06
3959	-2.05704e-05
3961	1.78818e-05
3963	-1.76712e-05
3965	-1.01181e-05
3967	2.11624e-05
3969	-1.44669e-05
3971	-1.76712e-05
3973	1.86005e-06
3975	-2.03094e-06
3977	2.16522e-06
3979	-2.202e-05
3981	1.30753e-05
3983	1.54404e-05
3985	6.39343e-07
3987	2.6503e-05
3989	4.9881e-06
3991	-2.6413e-06
3993	4.75922e-06
3995	2.3941e-06
[truncated: 2,002 more rows]

[truncated: 6 more sheets: Figure 6E, Figure 6F, Figure 7A, Figure 7B, Figure 7C, Figure 7D]
